# Supplementary material for: Phylogenetic Properties of RNA Viruses
Source: PLoS One. 2012 Sep 20;7(9):e44849. doi: 10.1371/journal.pone.0044849 (PMC3447819; doi:10.1371/journal.pone.0044849)
Supplement: File S2 — Accession number of the sequences in our data-sets. (TXT) [file pone.0044849.s002.txt]

HUMAN FLU H3N2
1:ACC59636
2:ACC59637
3:ACC59638
4:ACC59639
5:ACC67337
6:ACC67338
7:ACC59591
8:ACC59698
9:ACC59699
10:ACC59700
11:ACC59682
12:ACC59605
13:ACC59612
14:ACC59613
15:ACC59614
16:ACC59615
17:ACC59616
18:ACC59617
19:ACC59634
20:ACC59693
21:ACC59694
22:ACC67400
23:ACC59582
24:ACC59609
25:ACC59712
26:ACC59713
27:ACC59714
28:ACC59586
29:ACC59588
30:ACC59589
31:ACC59608
32:ACC59579
33:ACC59692
34:ACC59657
35:ACC59659
36:ACC59660
37:ACC59661
38:ACC59662
39:ACC59658
40:ACC59606
41:ACC67523
42:ACC67524
43:ACC59583
44:ACC59584
45:ACC59603
46:ACC59611
47:ACC59686
48:ACC59688
49:ACC59703
50:ACC59704
51:ACC59610
52:ACC59651
53:ACC59607
54:ACC59620
55:ACC59621
56:ACC59622
57:ACC59623
58:ACC59644
59:ACC59645
60:ACC59646
61:ACC59647
62:ACC59650
63:ACC59642
64:ACC59580
65:ACC59618
66:ACC59619
67:ACC59706
68:ACC59707
69:ACC59708
70:ACC67595
71:ACC67596
72:ACC67055
73:ACC66794
74:ACC67054
75:ACC66563
76:ACC67057
77:ACC67058
78:ACC67059
79:ACC66564
80:ACC66796
81:ACC66797
82:ACC67060
83:ACC67747
84:ACC66801
85:ACC66802
86:ACC66803
87:ACC66804
88:ACC66805
89:ACC66799
90:ACC66800
91:ACC66806
92:ACC67061
93:ACC66566
94:ACC67063
95:ACC66405
96:ACC67064
97:ACC66321
98:ACC66322
99:ACC66570
100:ACC66404
101:ACD13250
102:ACD13251
103:ACD13252
104:ACD13253
105:ACD13254
106:BAH22512
107:BAG85043
108:BAH22514
109:BAH22515
110:BAF69075
111:BAH22516
112:BAE94249
113:BAF69071
114:BAE94569
115:BAE54261
116:BAE54260
117:BAE54259
118:BAE54258
119:BAE54257
120:BAE54256
121:BAF69077
122:BAE75854
123:BAE94240
124:BAE94244
125:BAE94241
126:BAF69078
127:BAA96303
128:BAF69079
129:BAE94250
130:BAH22488
131:BAH22489
132:BAH22504
133:BAF69073
134:BAA96302
135:BAH22491
136:BAH22492
137:BAF69074
138:BAH22494
139:BAH22495
140:BAH22496
141:BAH22497
142:AAB09420
143:BAH22498
144:BAH22500
145:BAH22501
146:BAH22505
147:BAG85041
148:BAH22506
149:BAH22502
150:BAH22486
151:BAE94245
152:BAH24180
153:BAH24181
154:BAF69076
155:BAE94243
156:BAG85042
157:BAH22510
158:AAB09418
159:AAB09417
160:AAB63762
161:AAT64830
162:AAA43155
163:ACD69080
164:ACD69081
165:ACD69083
166:ACD69085
167:ACD69086
168:ACD69087
169:ACD69088
170:ACD69089
171:ACD69090
172:ACD69091
173:ACD69092
174:ACD69093
175:ACD69094
176:ACD87530
177:ACH56629
178:ACH56639
179:ACH56641
180:ACH56703
181:ADL40955
182:AAB63685
183:AAB63681
184:AAB69780
185:AAB66790
186:AAB69805
187:AAB63751
188:ACD69096
189:ACC77940
190:ACC67311
191:ACC67312
192:ACC67313
193:ACC67314
194:ACC67315
195:ACC67316
196:ACC67317
197:ACC67318
198:ACC67319
199:ACC67320
200:ACD64994
201:ACD64991
202:ACI41220
203:ACM45862
204:AAT64720
205:AAT64790
206:ACC77939
207:AAB69778
208:ACC77916
209:ACC66567
210:AAF16443
211:AAB63764
212:AAB63727
213:AAF16458
214:AAB63701
215:AAF16442
216:ACC67299
217:ACC67300
218:ACC67301
219:ACC67302
220:ACC67303
221:ACC67305
222:ACC67306
223:ACC67307
224:ACC67308
225:ACC67309
226:ACC67721
227:ACC67722
228:ACC67310
229:ABO37758
230:ABO37750
231:ACD69097
232:ACD69098
233:ACD69099
234:ACD87471
235:ACH56637
236:ADY05345
237:ADY05349
238:ADY05360
239:ACC67323
240:ACC67325
241:ACC67327
242:ACC67328
243:ACC67330
244:ACC67331
245:ACC67332
246:ACC67336
247:ACC77900
248:ACD69100
249:ACD69103
250:ACD69104
251:ACD69105
252:ACD69106
253:ACD69107
254:ACD69111
255:ACD69113
256:ACD69114
257:ACD69116
258:ACD69118
259:ACD69119
260:ACD69120
261:ACD69121
262:ACD69122
263:ACD69123
264:ACD69221
265:ACD87472
266:ACD87519
267:ACD87536
268:ACD87537
269:ACD87538
270:ACD87540
271:ACC67321
272:ACC67322
273:AAG49314
274:AAG49309
275:AAG49338
276:AAG49311
277:AAG49335
278:AAG49313
279:AAG49336
280:AAG49303
281:AAG49304
282:AAT64746
283:AAT64876
284:AAF16481
285:ABQ09792
286:ABQ09797
287:ACC66569
288:AAB66781
289:AAF16430
290:ABV72858
291:ABV72859
292:ABV72860
293:ABV72861
294:ABV72862
295:ABV72867
296:ABV72869
297:ABV72870
298:ABV72873
299:ABV72874
300:ABV72876
301:ABV72877
302:ABV72878
303:ABV72879
304:ABV72882
305:ABV72887
306:ABV72889
307:ABV72890
308:ABV72891
309:ABV72892
310:ABV72893
311:ABV72896
312:ABV72897
313:ABV72899
314:ABV72901
315:ABV72903
316:ABV72905
317:ABV72907
318:ABV72910
319:ABV72911
320:ABV72913
321:ABV72916
322:ABV72917
323:ABV72918
324:ABV72920
325:ABU53946
326:ABV72923
327:ABU53944
328:ABV72924
329:ABV72925
330:ABU53945
331:ACC67713
332:ACC67714
333:ABV72929
334:ABU53948
335:ABV72930
336:ABU53949
337:ABV72931
338:ABV72932
339:ABU53951
340:ABV72933
341:ABV72934
342:ABV72936
343:ABV72938
344:ABV72939
345:ABV72940
346:ABV72941
347:ABV72948
348:ABV72949
349:ABV72953
350:ACC66323
351:ACC66572
352:ACC66573
353:ACC66574
354:ACC66324
355:ACC66325
356:ACC66326
357:ACC67740
358:ACC67698
359:ACC67661
360:ACC67643
361:ACC67071
362:ACC67067
363:ACC67068
364:ACC67069
365:ACC67070
366:ACC67800
367:ACC67684
368:ACC67705
369:ACC67656
370:ACC66407
371:ACC67072
372:ACC66815
373:ACC66332
374:ACC66816
375:ACC66333
376:ACC66580
377:ACC66334
378:ACC66335
379:ACC67080
380:ACC66336
381:ACC66581
382:ACC66337
383:ACC66414
384:ACC66338
385:ACC67081
386:ACC66330
387:ACC66339
388:ACC66340
389:ACC67082
390:ACC66327
391:ACC66810
392:ACC67073
393:ACC66409
394:ACC66417
395:ACC67076
396:ACC66418
397:ACC66419
398:ACC66331
399:ACC66814
400:ACC67078
401:ACC66328
402:ACC66329
403:ACC66410
404:ACC67079
405:ACC66408
406:ACC67074
407:ACD62290
408:ACC67647
409:ACC66819
410:ACI32745
411:ACI32746
412:ACI32744
413:AAB69841
414:AAF18090
415:ABQ58927
416:AAF16482
417:AAB63729
418:BAA08718
419:BAA21071
420:ABQ58928
421:BAA08715
422:ABQ09991
423:ACC66571
424:AAB69843
425:ACC67339
426:ABA61030
427:ABA61031
428:ABA61033
429:ABA61035
430:ABA61036
431:ABA61037
432:ABA61039
433:ABA61040
434:ABA61041
435:ABA61042
436:ABA61043
437:ABA61045
438:ABA61024
439:ACI32747
440:ACI32748
441:AAL60147
442:AAL60148
443:AAL60149
444:AAB69808
445:AAL60150
446:AAB69833
447:AAL60151
448:AAB69849
449:AAB69836
450:AAL60152
451:AAB69803
452:AAB69834
453:AAF16461
454:ACC66406
455:ACC77936
456:ACC77891
457:AAF16438
458:AAB63699
459:ACC77948
460:AAB19028
461:AAB63749
462:AAT64805
463:BAA07844
464:BAA21070
465:CAA53437
466:CAA86526
467:AAB19026
468:AAB66751
469:ACY66339
470:AAA62327
471:AAA62328
472:AAB63750
473:AAB66765
474:ACC77947
475:AAB66729
476:AAF16460
477:AAF18091
478:ABA60926
479:ABA60930
480:ABA60917
481:ABA60918
482:ABA60923
483:ACI32751
484:ACI32752
485:ACI32753
486:ACI32749
487:ACI32755
488:ACI32756
489:ACI32757
490:ACI32750
491:AAT64690
492:AAT64681
493:AAT64668
494:AAT64672
495:AAT64673
496:AAT64682
497:AAT64675
498:AAT64676
499:AAT64670
500:AAT64679
501:AAT64686
502:AAT64689
503:AAT64683
504:AAT64693
505:AAT64677
506:AAT64684
507:AAT64692
508:AAT64674
509:AAT64719
510:AAT64671
511:AAT64702
512:AAT64678
513:AAT64715
514:AAT64667
515:AAT64669
516:AAT64680
517:ABC66248
518:ABC66252
519:ABC66255
520:ABC66254
521:ABC66250
522:ABC66253
523:BAA21644
524:ABC66251
525:ABC66247
526:ACC77919
527:ACC77922
528:ACC66575
529:AAB66799
530:AAF16512
531:AAB66801
532:ACC77928
533:AAF16510
534:AAF16503
535:AAF16501
536:AAF16511
537:AAF16500
538:AAF16513
539:AAB66800
540:AAF16509
541:AAB66754
542:ACC67340
543:ACC67341
544:ACC67342
545:ACC67343
546:ACC67344
547:ACC67345
548:ACC67346
549:ACC67348
550:ACC67349
551:ACC67350
552:ACC67351
553:ACC67347
554:ACC67352
555:ABQ10121
556:ACC66576
557:ACD62305
558:ADI44916
559:ABU99001
560:ACC67075
561:ABQ09939
562:ACC66817
563:AAB66787
564:ACA28721
565:ABH01017
566:AAB66783
567:ABQ09889
568:ABQ09859
569:ACC66811
570:ABQ09806
571:ACC66578
572:ABQ09876
573:ACD62335
574:ABQ09802
575:ACC66579
576:AAT64872
577:ACF94774
578:ACF94773
579:ACF94771
580:ACF94766
581:ACF94765
582:ACF94764
583:ACF94762
584:ACF94761
585:ACF94759
586:ACF94752
587:ACF94750
588:AAQ10366
589:AAQ10365
590:AAQ10355
591:AAQ10356
592:AAQ10357
593:AAQ10360
594:AAQ10361
595:AAQ10362
596:AAQ10363
597:AAQ10364
598:AAQ10398
599:AAQ10376
600:AAQ10374
601:AAQ10375
602:AAN01150
603:AAN01151
604:AAN01152
605:ABY25767
606:ABY25768
607:ACN59657
608:ADF36732
609:ADF36733
610:ACN59623
611:ADF36734
612:ADF36735
613:ADF36736
614:ACN59658
615:ACC67680
616:ACC67683
617:ACC67719
618:ACC66820
619:ACC66583
620:ACC66420
621:ACC66823
622:ACC66824
623:ACC66586
624:ACC67085
625:ACC66587
626:ACC66588
627:ACC67092
628:ACC67093
629:ACC67086
630:ACC67087
631:ACC67084
632:ACC67088
633:ACC66825
634:ACC67090
635:ACC66422
636:ACC66827
637:ACC66833
638:ACC66828
639:ACC66829
640:ACC66832
641:ACC66425
642:ACC67094
643:ACD62293
644:ACC67095
645:ACC66594
646:ACC66433
647:ACC66434
648:ACC66347
649:ACC66427
650:ACC66836
651:ACC66430
652:ACC66424
653:ACC66837
654:ACC66597
655:AAK49200
656:AAK49201
657:AAK49202
658:AAK49203
659:AAB63702
660:AAK49194
661:AAK49195
662:AAK49196
663:AAB69809
664:AAF16493
665:AAB63754
666:ABU50533
667:AAB69797
668:AAB69775
669:AAB63726
670:ACC66582
671:ACD62281
672:ABU50547
673:ACA33743
674:ACA65916
675:ACD69124
676:ACD69125
677:ACD69126
678:ACD69127
679:ACD69128
680:ACD69129
681:ACD69131
682:ACD69132
683:ACD69133
684:ACD69134
685:ACD69135
686:ACD87527
687:ACH56642
688:ACH56643
689:ACH56644
690:ACH56671
691:ADY05362
692:ACC67353
693:ACC77942
694:ABQ09963
695:ACC66821
696:ABH01018
697:ACO53690
698:ACO53691
699:ACO53692
700:ACO53693
701:ACO53694
702:ACO53695
703:ACO53696
704:ACO53697
705:ACO53698
706:ACO53699
707:ACO53700
708:ACO53701
709:ACO53702
710:ACO53703
711:ACO53704
712:ACO53705
713:ACO53706
714:ACO53707
715:ACO53708
716:ACO53709
717:ACO53710
718:ACO53711
719:ACO53712
720:ACO53713
721:AAF16499
722:AAB63716
723:AAB63697
724:AAB66805
725:AAF16428
726:AAB66809
727:AAM46872
728:AAB66802
729:ACC67813
730:ACC67815
731:ACC67816
732:ACC67788
733:ACC67760
734:ACC67817
735:ACC67365
736:ACC67757
737:ACC67758
738:ACC67367
739:AAT64751
740:AAF16434
741:ACD62329
742:AAF16475
743:AAF16476
744:ABG26256
745:ACC77914
746:ABQ09800
747:ACC66584
748:AAQ10377
749:AAQ10397
750:AAB63688
751:AAG33221
752:AAG33223
753:AAG33224
754:AAG33222
755:AAB69850
756:ACC66345
757:ACC77938
758:AAB69822
759:BAA96301
760:AAB66775
761:ABH01020
762:ACC67354
763:ACC67355
764:ACC67356
765:ACC67357
766:ACC67358
767:ACC67359
768:ACC67360
769:ACC67362
770:ACC67363
771:ACC67364
772:ABA60901
773:ABA60902
774:ABA60904
775:ABA60905
776:ABA60906
777:AAF24003
778:AAB69837
779:AAB66784
780:ACD62341
781:ABQ09993
782:ACC66590
783:ABQ09823
784:ACC66591
785:ABQ09787
786:ABQ09812
787:AAB69847
788:ABH01016
789:ABQ09824
790:ACC66595
791:ABQ10098
792:ACC66426
793:ABQ09840
794:ACC66596
795:AAB69838
796:ABQ10139
797:AAB69779
798:ADF36739
799:ADF36740
800:ADF36743
801:ADF36745
802:ADF36746
803:ACN59638
804:ADF36750
805:ADF36751
806:AAB66788
807:AAF16451
808:AAF16468
809:AAB69832
810:ACD69137
811:ACD69138
812:ACD69139
813:ACD69140
814:ACD69141
815:ACD69142
816:ACD69143
817:ACD69144
818:ACD69145
819:ACH56702
820:ADY05350
821:ADY05364
822:ACC67369
823:ACC67370
824:ACC67772
825:ABU50519
826:AAB69817
827:ACC67372
828:ACC67373
829:ACC67374
830:ACC67375
831:AAQ10400
832:AAF16441
833:AAN01153
834:AAN01154
835:AAN01155
836:AAN01156
837:AAB66739
838:AAB69839
839:ACN59646
840:ACC67098
841:ACC67100
842:ACC67752
843:ACC67101
844:ACC66437
845:ACC66840
846:ACC67639
847:ACC67668
848:ACC66440
849:ACC66442
850:ACC66439
851:AAK67180
852:ACN59640
853:ACN59653
854:ADF36754
855:ADF36755
856:ADF36756
857:ADF36757
858:ADF36758
859:ADF36759
860:ACN59652
861:ADF36761
862:ADF36762
863:ADF36764
864:ADF36765
865:ADF36766
866:ADF36767
867:ADF36768
868:ACN59659
869:ADF36769
870:ADF36770
871:AAK67190
872:ADF36771
873:ADF36773
874:ADF36776
875:ADF36777
876:ACC66348
877:ADF36781
878:ABQ09996
879:ACC66598
880:ABQ10148
881:ACD62347
882:ACA28722
883:ABQ09801
884:ACA28723
885:AAF16516
886:AAF16478
887:ACC67691
888:ACC67640
889:ABQ10106
890:ACC66443
891:AAF18089
892:ACC66841
893:ACC66600
894:ACC67103
895:ACC66843
896:ACC66445
897:ACC67697
898:ABB84200
899:ACC66599
900:ACC67377
901:ACC67378
902:ACC67379
903:ACC67381
904:ABS00286
905:ABS00287
906:CAA86528
907:ABO10167
908:ABO10168
909:AAB69782
910:CAA86529
911:ABO10169
912:ABO10170
913:AAT64750
914:AAB66755
915:AAT64756
916:ABO10171
917:ABO10172
918:CAA86530
919:ABO10173
920:CAA86531
921:CAA86532
922:ABO10174
923:CAA86533
924:CAA86534
925:CAA86535
926:CAA86536
927:CAM58867
928:CAM58842
929:AAF13706
930:ABQ58930
931:CAM58843
932:AAA62329
933:AAA62330
934:AAF19421
935:CAM58844
936:CAM58845
937:CAM58846
938:CAA86537
939:CAM58847
940:CAM58848
941:CAM58849
942:CAM58850
943:CAM58851
944:CAM58852
945:CAM58853
946:CAM58854
947:CAM58856
948:ABO10175
949:CAM58857
950:CAM58859
951:AAB66731
952:CAA86538
953:CAA86539
954:CAA86540
955:ABO10165
956:CAM58860
957:CAM58861
958:CAM58862
959:CAM58864
960:CAM58865
961:ABO10166
962:CAM58866
963:ABQ58931
964:AAA43184
965:AAT64771
966:AAT64825
967:AAA43162
968:AAY42050
969:AAY42044
970:AAY42043
971:AAY42047
972:AAY42054
973:AAY42067
974:ABA60920
975:ACD64989
976:ACC66602
977:ACC67655
978:ACC67701
979:ACC67104
980:ADI44905
981:ACC66844
982:ACC66353
983:ACC67780
984:ACC66845
985:ACC66604
986:ACC67802
987:ACC66451
988:ACC67110
989:ACC67111
990:ACC67109
991:ACC67112
992:ABG26254
993:ABG26252
994:ABA60254
995:AAB19009
996:ABA60256
997:ABA60257
998:AAB19010
999:AAB19011
1000:ABA60261
1001:ACC66446
1002:ABA60262
1003:AAB19012
1004:AAQ85082
1005:AAQ85081
1006:ABA60255
1007:AAQ85084
1008:AAB19013
1009:ABA60258
1010:AAB19014
1011:AAQ85083
1012:AAP21996
1013:AAB19015
1014:AAR25201
1015:AAB19016
1016:AAQ85089
1017:AAQ85088
1018:ABA60263
1019:AAQ85087
1020:AAB19017
1021:AAB19018
1022:AAB19019
1023:ABA60264
1024:ABA60259
1025:AAL77329
1026:ABA60265
1027:AAB19020
1028:ABA60267
1029:AAB19021
1030:AAB19022
1031:ABA60268
1032:AAP21997
1033:ABA60269
1034:ABA60270
1035:ABA60271
1036:ABA60272
1037:ABA60273
1038:ABA60274
1039:ABA60275
1040:ABA60276
1041:ABA60277
1042:ABA60278
1043:ABA60279
1044:ABA60280
1045:ABA60281
1046:ABA60282
1047:ABA60283
1048:AAQ85085
1049:ABA60284
1050:AAQ85086
1051:AAK54141
1052:AAT64858
1053:ABA60285
1054:AAB19023
1055:ABA60286
1056:ABA60287
1057:AAB19024
1058:AAB19025
1059:ABA60288
1060:AAG47798
1061:AAT64871
1062:ABA60290
1063:ABA60291
1064:AAK54142
1065:ABA60296
1066:AAG47799
1067:AAK54143
1068:ABA60299
1069:AAK54144
1070:ABA60301
1071:ABA60302
1072:ABA60303
1073:ABA60305
1074:ABA60307
1075:ABA60308
1076:ABA60309
1077:ACC67711
1078:AAK54145
1079:AAK54146
1080:AAK54147
1081:AAK54148
1082:AAG47797
1083:ABA60253
1084:AAG47800
1085:AAG47801
1086:AAG47802
1087:AAG47803
1088:AAG47804
1089:AAG47805
1090:AAG47807
1091:AAG47808
1092:AAG47809
1093:AAG47810
1094:AAG47811
1095:AAG47812
1096:AAG47813
1097:AAG47814
1098:AAG47815
1099:AAG47816
1100:AAG47817
1101:AAG47818
1102:AAG47819
1103:AAL77315
1104:AAL77302
1105:AAL77318
1106:AAL77306
1107:AAL77308
1108:AAL77309
1109:AAL77311
1110:AAL77321
1111:AAL77313
1112:AAL77303
1113:AAL77320
1114:AAL77307
1115:AAL77312
1116:AAL77314
1117:AAL77305
1118:AAL77327
1119:AAL77316
1120:AAL77301
1121:AAL77310
1122:AAL77325
1123:AAL77317
1124:AAL77304
1125:AAL77328
1126:AAL77326
1127:ABA60925
1128:ABA60927
1129:ABA60928
1130:ABA60929
1131:ABA60932
1132:ABA60921
1133:ABA60992
1134:ABA61012
1135:ABA61013
1136:ABA61014
1137:ADI44912
1138:AAF16515
1139:ACD69146
1140:ACD69147
1141:ACD69148
1142:ACD69150
1143:ACD87458
1144:ADY05351
1145:ADY05366
1146:ACC67383
1147:ACC67384
1148:ACC67385
1149:AAT51806
1150:AAT51815
1151:AAT51816
1152:AAB63736
1153:AAT51817
1154:AAB69777
1155:AAT51818
1156:AAT51819
1157:AAT51820
1158:AAT51821
1159:AAT51822
1160:AAT51823
1161:AAT51824
1162:AAT51807
1163:AAT51825
1164:AAT51826
1165:AAT51827
1166:AAT51828
1167:AAT51829
1168:AAT51830
1169:AAT51831
1170:AAT51832
1171:AAT51833
1172:AAT51834
1173:AAT51808
1174:AAT51835
1175:AAT51836
1176:AAT51837
1177:AAT51839
1178:AAT51840
1179:AAT51841
1180:AAT51843
1181:AAT51844
1182:AAT51809
1183:AAT51845
1184:AAT51846
1185:AAT51847
1186:AAT51848
1187:AAT51849
1188:AAT51850
1189:AAT51851
1190:AAT51852
1191:AAT51853
1192:AAT51854
1193:AAT51810
1194:AAT51855
1195:AAT51856
1196:AAT51857
1197:AAT51858
1198:AAT51859
1199:AAT51811
1200:AAT51812
1201:AAF16506
1202:AAT51813
1203:AAT51814
1204:ABA61006
1205:ACC67382
1206:AAF16455
1207:AAX63827
1208:AAX63815
1209:AAX63828
1210:AAX63816
1211:AAX63817
1212:AAX63818
1213:ACC66447
1214:AAX63819
1215:ACC66448
1216:ACC77925
1217:AAX63821
1218:ABH01014
1219:ABP51971
1220:ACC66352
1221:ACC66449
1222:AAB66793
1223:AAX63822
1224:AAX63820
1225:ACC66450
1226:AEA92595
1227:AAB69818
1228:BAF48028
1229:BAF48029
1230:BAF48030
1231:BAF48031
1232:BAF48036
1233:BAF48032
1234:BAF48037
1235:BAF48038
1236:BAF48039
1237:BAF48033
1238:BAF46317
1239:BAF46318
1240:BAF46319
1241:BAF46320
1242:BAF48034
1243:BAF48035
1244:AAB66779
1245:AAB66780
1246:ACC67115
1247:ACC67807
1248:ACC66607
1249:ACC66608
1250:ACC67695
1251:ACC67662
1252:ACC66610
1253:ACC66612
1254:ACC66851
1255:ACC67118
1256:ACC66611
1257:ACC67121
1258:ACC67125
1259:ACC67124
1260:ACC67789
1261:ACC67766
1262:ACC67767
1263:ACC67768
1264:ADF36784
1265:ACN59626
1266:AAT64870
1267:AAT64732
1268:AAT64752
1269:AAT64857
1270:AAB69783
1271:ACC67387
1272:ACC67388
1273:ACC67389
1274:ACC67391
1275:ACC67393
1276:ACC67395
1277:ACC67396
1278:ABW90787
1279:ABW90790
1280:AAB66804
1281:AAB63689
1282:AAB63691
1283:ABR68695
1284:ABR68696
1285:ABR68697
1286:ABR68698
1287:ABR68699
1288:ABR68700
1289:ABR68701
1290:ABR68702
1291:ABR68704
1292:ABR68709
1293:ABR68710
1294:ABR68712
1295:ACH56677
1296:ACH56678
1297:ACH56679
1298:ACH56681
1299:ACH56682
1300:ACH56685
1301:ACH56687
1302:ACH56688
1303:ACH56689
1304:ACH56690
1305:ACH56691
1306:ACH56693
1307:ACH56695
1308:ACH56696
1309:ACH56697
1310:ACH56698
1311:ACH56709
1312:ACC67399
1313:AAG49310
1314:AAG49337
1315:AAG49305
1316:AAG49306
1317:AAG49307
1318:AAG49308
1319:AAG49339
1320:AAG49302
1321:AAF16507
1322:AAF16505
1323:ABB84199
1324:AAB09416
1325:AAM82560
1326:AAM82562
1327:AAM88280
1328:CAA86541
1329:AAB63765
1330:AAB69790
1331:AAN17779
1332:ACC66849
1333:ACC66850
1334:AAA62331
1335:AAA62332
1336:AAA62335
1337:AAB63745
1338:AAB66734
1339:AAB69825
1340:AAB63703
1341:AAB66776
1342:ACC77918
1343:AAB66774
1344:ACC77921
1345:AAF16483
1346:AAB66777
1347:AAF16440
1348:ACH56672
1349:ACH56674
1350:ACC67401
1351:AAT64726
1352:AAB69831
1353:AAB69804
1354:BAA01026
1355:BAA08716
1356:AAB66732
1357:AAB69842
1358:BAF47998
1359:BAF47999
1360:BAF48000
1361:BAF48001
1362:ADF36785
1363:ACN59639
1364:ADF36789
1365:ADF36790
1366:ADF36791
1367:ADF36792
1368:AAQ86988
1369:ADF36793
1370:ADF36794
1371:ACN59634
1372:ADF36795
1373:ADF36797
1374:ADF36798
1375:ADF36800
1376:ACN59627
1377:ACN59625
1378:ADF36804
1379:ADF36805
1380:ADF36806
1381:ADF36807
1382:ADF36808
1383:ACC67769
1384:ACC67128
1385:ACC67679
1386:ACC67676
1387:ACC67645
1388:ACC67777
1389:ACC66452
1390:ACC67132
1391:ACC67133
1392:ACC66614
1393:ACC66615
1394:ACC66857
1395:ACC66858
1396:ACC67129
1397:ACC66613
1398:ACC66860
1399:ACC66861
1400:ACC66855
1401:ACC67138
1402:ACC66863
1403:ACC67135
1404:ACC66865
1405:ACC66866
1406:AAA43156
1407:ACC67805
1408:ACC67141
1409:ACC66465
1410:ACC66624
1411:ACC66625
1412:ACC66466
1413:ACC66626
1414:ACC66628
1415:ACC66629
1416:ACC66630
1417:ACC66467
1418:ACC66881
1419:ACC66882
1420:ACC66879
1421:ADM53356
1422:ADM53357
1423:ADM53358
1424:ADM53359
1425:ADM53360
1426:ACI32758
1427:BAE75900
1428:BAF57521
1429:BAF57507
1430:BAE75901
1431:BAF57514
1432:BAE75902
1433:BAE75903
1434:BAE75904
1435:BAE75905
1436:BAE75906
1437:BAE75911
1438:BAE75912
1439:BAF57566
1440:BAF57570
1441:BAF57528
1442:BAF57574
1443:BAF57535
1444:BAF57558
1445:BAF57562
1446:BAF57578
1447:BAF57582
1448:BAF57586
1449:BAF57590
1450:BAF57594
1451:BAF57598
1452:BAF57602
1453:AAB63746
1454:AAB69798
1455:AAF16437
1456:ABE73717
1457:AAB66752
1458:AAF16432
1459:AAB66785
1460:AAB63752
1461:ACC77910
1462:ADY05342
1463:ACC77932
1464:ACC77949
1465:ACC77950
1466:ACC77951
1467:ACC67402
1468:ACC67403
1469:ACC67806
1470:ACC67404
1471:ACC67405
1472:ACC67406
1473:BAA21648
1474:AAF16417
1475:ACC77894
1476:AAB09415
1477:ACC66859
1478:BAA07845
1479:BAA07846
1480:BAA07847
1481:BAA08714
1482:ADI44909
1483:ABS11173
1484:ABS11174
1485:ABS11175
1486:ABS11176
1487:ABS11177
1488:ABS11179
1489:ABS11180
1490:ACA24174
1491:ACA24181
1492:ACA24183
1493:ACD69063
1494:ACD69064
1495:ACD69065
1496:ACD69066
1497:ACD69067
1498:ACD69068
1499:ACD69069
1500:ACD69070
1501:ACD69071
1502:ACC66318
1503:CAA86542
1504:AAB63709
1505:AAT64850
1506:AAT64877
1507:ACC66461
1508:ABQ58932
1509:ACC77920
1510:ACC66463
1511:ACC77911
1512:ACC66464
1513:ACC77926
1514:ACC77897
1515:ACC77927
1516:ACC66870
1517:CAA86543
1518:AAT64868
1519:ACC66867
1520:ACC66871
1521:ACC66869
1522:AAT64878
1523:ACC66873
1524:ACC66874
1525:ACC66875
1526:ACC66876
1527:ACC66620
1528:ACC67733
1529:ACC67734
1530:ACC67735
1531:AAT64860
1532:ACC66453
1533:CAA86544
1534:AAB66725
1535:AAF16454
1536:AAB63696
1537:AAT64861
1538:AAF16427
1539:AAF16423
1540:AAF16422
1541:ACC66621
1542:AAT64862
1543:AAB63710
1544:AAT64879
1545:AAT64864
1546:AAT64853
1547:ACC77912
1548:ACC66454
1549:ACC66455
1550:ACC66456
1551:ACC66457
1552:ACC66458
1553:ACC66459
1554:ACC66460
1555:ABA60909
1556:ABA60910
1557:ABA60912
1558:ABA60903
1559:ABA60908
1560:ACC67407
1561:ACC67408
1562:AAB63761
1563:AAB63692
1564:AAB66778
1565:AAB63706
1566:AAT64799
1567:AAT64797
1568:ACC77930
1569:BAE75913
1570:BAE75914
1571:ABS11181
1572:ABS11182
1573:ABS11188
1574:ACC67667
1575:ACC67703
1576:ACC67649
1577:ACC67659
1578:ACC66884
1579:ACC67741
1580:ACC67742
1581:ACC67743
1582:ACC67696
1583:ACC67688
1584:ACC67693
1585:ACC67144
1586:ACC66885
1587:ACC66886
1588:ACC66633
1589:ACC67148
1590:ACC67149
1591:ACC66887
1592:AAB66807
1593:AAB66808
1594:ACC67415
1595:ACC67416
1596:ACC77905
1597:AAB63719
1598:ACD69152
1599:ACD69154
1600:ACD69155
1601:ACD69160
1602:ACD69161
1603:ACD69171
1604:ACD69172
1605:ACD69174
1606:ACD69176
1607:ACD87465
1608:ACH56636
1609:ACH56649
1610:ACH56701
1611:ADF36809
1612:ADF36814
1613:ACN59635
1614:ADF36822
1615:ADF36823
1616:ADF36825
1617:ADF36827
1618:ACN59645
1619:ACC66354
1620:ADF36832
1621:ADF36833
1622:ADF36834
1623:ACN59654
1624:ADF36839
1625:ADF36841
1626:ACN59636
1627:ADF36842
1628:ADF36843
1629:AAK67201
1630:AAB66756
1631:AAB66757
1632:ACC77929
1633:ABS11191
1634:ABA60977
1635:ABA60990
1636:ACC67418
1637:ACC67746
1638:ACC67419
1639:ABG66979
1640:ABG66980
1641:AAF16467
1642:AAM46890
1643:AAB66748
1644:AAB63747
1645:AAB66761
1646:ACC67651
1647:ACC67675
1648:ACC67409
1649:ACC67411
1650:ACC67412
1651:ABB84198
1652:ACD13256
1653:ACD13257
1654:ACD13258
1655:ACD13259
1656:ACD13260
1657:ACD13261
1658:ACD13262
1659:ACD13263
1660:ACD13264
1661:ABO21733
1662:ACM45863
1663:ACM45856
1664:ABA60919
1665:ABA60922
1666:ABA60924
1667:ABB84197
1668:ADL40956
1669:ABA61002
1670:ABA61010
1671:ABA60996
1672:ACC67421
1673:ACC66468
1674:ACC67150
1675:ACC67152
1676:ACC67792
1677:ACC66635
1678:ACC66636
1679:ACC66637
1680:ACC66888
1681:ACC66890
1682:ACC67155
1683:ACC67154
1684:ACC66469
1685:ACC66470
1686:ACC66891
1687:ACC67156
1688:ACC67424
1689:ACC66634
1690:ABB84196
1691:ABB84195
1692:AAF16450
1693:AAB63714
1694:AAB66791
1695:ACD69177
1696:ACD69178
1697:ACD69180
1698:ACD69181
1699:ADL40952
1700:ACC77943
1701:ACC67422
1702:ADF36845
1703:ADF36846
1704:ADF36851
1705:ADF36853
1706:ADF36856
1707:ADF36857
1708:ADF36858
1709:ADF36859
1710:ACN59632
1711:ACN59662
1712:ACN59661
1713:ADF36860
1714:ADF36861
1715:ADF36862
1716:ACN59641
1717:ADF36863
1718:ADF36865
1719:ADF36866
1720:ADF36867
1721:ADF36868
1722:ADF36871
1723:ADF36873
1724:ADF36876
1725:ADF36877
1726:ADF36886
1727:ADF36887
1728:ADF36879
1729:ACN59656
1730:ADF36881
1731:ADF36883
1732:ADF36884
1733:ACF76751
1734:ACF76752
1735:ACF76753
1736:ACF76754
1737:ACG80394
1738:ACF76756
1739:ACF76740
1740:ACG80395
1741:ACF76741
1742:ACF76742
1743:ACF76743
1744:ACF76744
1745:ACF76745
1746:ACF76746
1747:ACG80396
1748:ACG80397
1749:ACF76747
1750:ACF76748
1751:ACF76749
1752:ACF76750
1753:ACF76757
1754:ACF76758
1755:ACF76759
1756:ACG80398
1757:ACG80399
1758:ACG80400
1759:ACF76760
1760:ACG80401
1761:ADF36888
1762:AAQ92920
1763:ABO21727
1764:AAQ92922
1765:AAF16495
1766:ABO21729
1767:ACD62332
1768:AAB63682
1769:ABO21728
1770:AAB63705
1771:AAF16457
1772:ABQ09791
1773:ACC66638
1774:ABO21726
1775:AAB63711
1776:AAT64855
1777:AAQ92921
1778:AAT64854
1779:AAQ92925
1780:AAF16517
1781:AAF16494
1782:ACC59450
1783:ACC59455
1784:ACC67157
1785:ACC66639
1786:ACC67158
1787:ACC67159
1788:ACC66640
1789:ACC67160
1790:ACC66895
1791:ACC67161
1792:ACC66894
1793:ACC66473
1794:ACC66897
1795:ACC67163
1796:ACC66898
1797:ACC67168
1798:ACC67169
1799:ACC66900
1800:ACC66644
1801:ACC66645
1802:ACC66643
1803:ACC66901
1804:ACC66902
1805:ACC67174
1806:ACC67175
1807:ACC67176
1808:ACC66647
1809:ADJ18729
1810:ADJ18733
1811:ACC66475
1812:ACC67791
1813:ACC67178
1814:ACC67179
1815:ACC66905
1816:ACC66903
1817:ACC66906
1818:ACC66907
1819:ACC66908
1820:BAA96300
1821:AAK67181
1822:AAK67182
1823:AAK67189
1824:AAK67183
1825:ACC67426
1826:AAB66758
1827:AAB66726
1828:ACD64995
1829:ABG26247
1830:AAF16470
1831:ACC67165
1832:ACC67427
1833:ACC67429
1834:ADM48135
1835:ADM48127
1836:ADM48128
1837:ADM48129
1838:ADM48130
1839:ADH59462
1840:ADH59461
1841:ADM48131
1842:ADH59460
1843:ADH59463
1844:ADH59459
1845:ADM48119
1846:ADM48132
1847:ADM48133
1848:ADM48118
1849:ADM48122
1850:ADM48136
1851:ADM48126
1852:ADM48123
1853:ADN23925
1854:ADN23947
1855:ADN23945
1856:ADN23926
1857:ADN23927
1858:ADN23944
1859:ADN23929
1860:ADN23919
1861:ADN23940
1862:ADN23930
1863:ADN23924
1864:ADN23936
1865:ADN23937
1866:ABS00300
1867:ABS00301
1868:ABS00302
1869:ABS00303
1870:ABW87268
1871:ABW34449
1872:ABW34450
1873:ABW34447
1874:ABW34448
1875:ABW34445
1876:ABW34446
1877:ABW34444
1878:ACM45861
1879:ACM45874
1880:ACM45875
1881:ACM45866
1882:ACM45877
1883:ACM45878
1884:ACM45880
1885:ACM45881
1886:ACM45882
1887:ACM45883
1888:ACM45885
1889:ACM45886
1890:ACM45890
1891:ACM45893
1892:ACM45898
1893:ACM45899
1894:ACM45904
1895:ACM45905
1896:ACM45906
1897:ACM45909
1898:ACM45911
1899:ACM45912
1900:ACM45871
1901:BAA33866
1902:AAB63760
1903:AAB69823
1904:ADA70081
1905:ADA70096
1906:ADA70097
1907:ADA70082
1908:ADA70098
1909:ADA70099
1910:ADA70100
1911:ADA70101
1912:ADA70103
1913:ADA70104
1914:ADA70105
1915:ADA70106
1916:ADA70083
1917:ADA70084
1918:ADA70085
1919:ADA70086
1920:ADA70087
1921:ADA70088
1922:ADA70089
1923:ADA70091
1924:ADA70079
1925:ADA70092
1926:ADA70093
1927:ADA70094
1928:ADA70095
1929:ADA70080
1930:ABB84194
1931:AAB66803
1932:AAF16449
1933:AAF16447
1934:ABO37625
1935:ACD69308
1936:ACD69309
1937:ACD69310
1938:ACD69311
1939:ACD69312
1940:ACD69313
1941:ACD69412
1942:ACD87482
1943:ACD87483
1944:ACD87484
1945:ACD87512
1946:ACH56630
1947:ACH56652
1948:ACH56653
1949:ACH56668
1950:ADY05344
1951:ADY05352
1952:ADY05367
1953:ADY05368
1954:ADY05369
1955:ACC67425
1956:ABO10182
1957:ACA65917
1958:ACA65918
1959:ACA65919
1960:ACA65921
1961:ACA65922
1962:ACA65923
1963:ACD69182
1964:ACD69183
1965:ACD69184
1966:ACD69185
1967:ACD69186
1968:ACD69187
1969:ACD69188
1970:ACD87485
1971:ACD87486
1972:ACD87498
1973:AAB63686
1974:AAK67185
1975:AAK67193
1976:AAK67198
1977:ACC66357
1978:AAK67186
1979:AAK67187
1980:AAK67191
1981:ACD87516
1982:ACH56667
1983:ACC66476
1984:ACC67652
1985:ACC66650
1986:ACC66477
1987:ACC66909
1988:ACC67808
1989:ACC67809
1990:ACC67773
1991:ACC67774
1992:ACC67775
1993:ACC66910
1994:ACC67637
1995:ACC66652
1996:ACC67689
1997:ACC67781
1998:ACC67782
1999:ACC67182
2000:AAQ10370
2001:ACC67657
2002:ACC67664
2003:ACC67672
2004:ACC67666
2005:ACC67670
2006:ACC67671
2007:BAG72415
2008:BAG72418
2009:BAG72421
2010:BAG72423
2011:AAB69845
2012:AAB69827
2013:AAB63712
2014:ACC77887
2015:AAB63766
2016:AAF16514
2017:AAB63767
2018:ACD69190
2019:ACD69191
2020:ACD69192
2021:ACD69193
2022:ACD69194
2023:ACC67430
2024:ACC67431
2025:ABQ09868
2026:AAT64773
2027:ACD62362
2028:AAF06948
2029:AAF06949
2030:AAF06950
2031:AAT64844
2032:AAT64845
2033:AAT64846
2034:AAT64867
2035:AAT64847
2036:ACD62296
2037:AAT64843
2038:AAT64779
2039:AAT64776
2040:ACC66911
2041:ACC66913
2042:ACC66914
2043:ACC66653
2044:ACC67755
2045:ACC66483
2046:ACC66359
2047:ACC66661
2048:ACC66360
2049:ACC66665
2050:ACC66480
2051:ACC66666
2052:ACC67183
2053:ACC67184
2054:ACC67732
2055:ACC66659
2056:ACC66660
2057:ACC66482
2058:ACC67761
2059:ACC66485
2060:ACC67185
2061:ACC66489
2062:ACC67736
2063:ACC66919
2064:ACC66667
2065:ACC66920
2066:ACC66921
2067:ACC66923
2068:ACC66924
2069:ACC67187
2070:ACC66491
2071:ACC66490
2072:ACC67188
2073:ACC66925
2074:ABQ10133
2075:ABQ10131
2076:ACD62308
2077:ABQ10132
2078:ABQ09888
2079:CAA86546
2080:AAT64818
2081:AAT64819
2082:AAT64820
2083:AAT64817
2084:AAT64754
2085:AAT64822
2086:AAT64823
2087:AAT64826
2088:AAT64792
2089:AAT64793
2090:ACC67437
2091:ACD62323
2092:ABQ10112
2093:ACC66657
2094:ABQ09995
2095:ACC66662
2096:ACD62365
2097:ABQ09822
2098:ACC66663
2099:ABQ09831
2100:ACC66664
2101:ABQ09813
2102:ACC66658
2103:ACD62317
2104:ABH01010
2105:ABQ09925
2106:ABQ09926
2107:ABH01011
2108:ABH01009
2109:ABA60986
2110:ABA61019
2111:ABA61020
2112:ABA61023
2113:ABA61026
2114:ACM45894
2115:ACM45895
2116:ACC59451
2117:ACC59452
2118:AAQ10382
2119:ABG26255
2120:ABG26251
2121:ABO37766
2122:ABO37573
2123:ABU50520
2124:ACD69195
2125:ACD69197
2126:ACD69198
2127:ACD69199
2128:ACD69200
2129:ACD69201
2130:ACD69202
2131:ACD69203
2132:ACD69204
2133:ACD69205
2134:ACD69206
2135:ACD69207
2136:ACD69208
2137:ACD69209
2138:ACD69210
2139:ACD69211
2140:ACD69212
2141:ACD69213
2142:ACD69214
2143:ACD87453
2144:ACC67434
2145:ACC67435
2146:ACC67436
2147:ACC77901
2148:ACD69216
2149:ACD69217
2150:ACD87511
2151:ADY05372
2152:ACC67432
2153:ACC67433
2154:AAB63722
2155:ABQ58933
2156:ACM45869
2157:ACM45857
2158:ACM45858
2159:ACM45859
2160:ACM45860
2161:ACM45854
2162:ACM45855
2163:ACM45897
2164:ACI32759
2165:ACI32760
2166:AAB63708
2167:ABQ58934
2168:AAT64744
2169:ACC66486
2170:AAQ10378
2171:AAB66741
2172:ACC67456
2173:ACC67458
2174:ACC67459
2175:ACC67460
2176:ACC67461
2177:ACC67462
2178:ACC67463
2179:ACC67464
2180:AAB69814
2181:AAM46887
2182:AAM46874
2183:ACC67438
2184:ACC67439
2185:ACC67440
2186:AAQ92927
2187:ADU20555
2188:ADU20556
2189:ADU20557
2190:ADU20558
2191:ADU20559
2192:AAF16477
2193:AAF16492
2194:AAB63683
2195:ACC67441
2196:ACC67442
2197:AAQ10379
2198:AAB69835
2199:AAA62338
2200:ACC66668
2201:ACA65905
2202:ACA65907
2203:ACA65908
2204:ACA65909
2205:ACA65910
2206:ACA65911
2207:ACA65912
2208:ACA65914
2209:ACD69218
2210:ACD69219
2211:ACD69220
2212:ACD69222
2213:ACD69223
2214:ACD69224
2215:ACD69225
2216:ACD69226
2217:ACD87473
2218:ACD87531
2219:ACD87532
2220:ACD87533
2221:ACD87534
2222:ACD87535
2223:ACH56670
2224:ADL40953
2225:ACC67451
2226:ACC67452
2227:ABW23247
2228:AAF16489
2229:AAF16497
2230:AAB66810
2231:ACC67443
2232:ACC67444
2233:ACC67446
2234:ACC67447
2235:ACC67448
2236:ACC67449
2237:ACC67450
2238:BAF46331
2239:BAF46329
2240:BAF46330
2241:BAF48002
2242:BAF48003
2243:BAF48004
2244:BAF48005
2245:BAF48006
2246:BAF48007
2247:BAF48008
2248:BAF48009
2249:BAF48010
2250:BAF48011
2251:BAF48012
2252:BAF48013
2253:BAF48014
2254:BAF48015
2255:BAF48016
2256:ACM45867
2257:ACM45868
2258:ACC67453
2259:ACC67455
2260:ACC67454
2261:AAF16479
2262:AAT64694
2263:ABU50516
2264:AAF16498
2265:ACI22581
2266:ACU68872
2267:ACU68873
2268:ACU68874
2269:ACU68875
2270:ACU68876
2271:ACI22582
2272:ACI22583
2273:ACU68877
2274:ACU68878
2275:ACI22586
2276:ACI22587
2277:ACI22588
2278:ACI22589
2279:ACI22590
2280:ACU68879
2281:ACU68880
2282:ACC66669
2283:ACC67191
2284:ACC67797
2285:ACC66927
2286:ACC66928
2287:ACC66670
2288:ACC66671
2289:ACC66929
2290:ACC66930
2291:ACC67196
2292:ACC67197
2293:ACC66931
2294:ACC67201
2295:ACC66493
2296:ACC66675
2297:ACC67700
2298:ACC67686
2299:ACC66694
2300:ACC66699
2301:ACC66695
2302:ACC66697
2303:ACC67210
2304:ACC67208
2305:ACC67211
2306:ACC67213
2307:ACC67204
2308:ACC66698
2309:ACC66936
2310:ACC67214
2311:ACC67205
2312:ACC66937
2313:ACC66935
2314:ACC67216
2315:ACC67206
2316:ACC66696
2317:ACC66938
2318:ACC66702
2319:ACC66703
2320:ACC66705
2321:ACC66708
2322:ACC66700
2323:ACC67776
2324:ACC67715
2325:ACC67718
2326:BAE96004
2327:BAF46357
2328:BAF46360
2329:BAF46362
2330:BAF46361
2331:BAF46366
2332:BAF46367
2333:BAF46363
2334:BAF46358
2335:BAF46359
2336:BAF46364
2337:BAF46365
2338:ABM98421
2339:ABM98422
2340:ABQ10128
2341:ACC66673
2342:AAB63739
2343:AAB63759
2344:AAB63740
2345:AAF16480
2346:AAB66792
2347:AAB63738
2348:AAB63687
2349:ACC77915
2350:ABO37752
2351:ABO37757
2352:ABO37765
2353:ABO37763
2354:ACD69227
2355:ACD69228
2356:ACD69229
2357:ACD69230
2358:ACD69231
2359:ACD69232
2360:ACC67474
2361:ACC67475
2362:ACC67476
2363:ACC67477
2364:ACC67478
2365:ACC67479
2366:ACC67482
2367:AAX47733
2368:AAX47736
2369:ACC66676
2370:AAX47735
2371:ACC66677
2372:AAX47734
2373:AAX47732
2374:AAX47757
2375:ACC66678
2376:AAX47756
2377:AAX47754
2378:ACC66680
2379:ACC66681
2380:AAX47737
2381:AAX47747
2382:AAX47744
2383:AAX47743
2384:AAX47742
2385:AAX47740
2386:AAX47739
2387:ACC67202
2388:ACA24175
2389:ACC67494
2390:ACC67495
2391:AAT64706
2392:AAT64856
2393:AAT64814
2394:AAT64815
2395:AAT64697
2396:AAT64705
2397:AAT64698
2398:AAT64699
2399:AAT64821
2400:AAT64808
2401:AAC78098
2402:AAT64824
2403:AAT64708
2404:ACC67692
2405:AAT64722
2406:AAT64710
2407:AAT64711
2408:AAT64709
2409:AAT64712
2410:AAT64700
2411:AAT64723
2412:AAT64835
2413:AAT64866
2414:AAT64696
2415:AAT64806
2416:AAT64880
2417:AAT64701
2418:AAT64724
2419:AAC78095
2420:AAT64837
2421:AAT64839
2422:AAB69776
2423:AAT64838
2424:AAT64841
2425:AAT64842
2426:AAT64881
2427:AAT64882
2428:AAT64840
2429:AAT64883
2430:AAC78094
2431:AAT64884
2432:AAT64742
2433:AAT64743
2434:AAT64704
2435:AAT64753
2436:AAT64755
2437:AAT64869
2438:AAT64800
2439:ABA61016
2440:AAQ10401
2441:AAQ10402
2442:AAQ10399
2443:AAN01157
2444:AAN01158
2445:AAB63684
2446:ACD69234
2447:ACD69235
2448:ACD69236
2449:ACD69237
2450:ACD69072
2451:ACH56624
2452:ADY05346
2453:ADY05348
2454:ADY05373
2455:ADY05374
2456:ACC67203
2457:ABQ10149
2458:ACC67731
2459:ACC66496
2460:ABQ09989
2461:ACC66690
2462:ACC66691
2463:ACC66362
2464:ACC66361
2465:ABQ09990
2466:ACC66689
2467:ACC66933
2468:ADI44904
2469:ADI44911
2470:ACC67484
2471:ACC67485
2472:ACC67486
2473:ADI44906
2474:ADI44913
2475:AAB69815
2476:AAF16469
2477:ACD69238
2478:ACD69239
2479:ACD69240
2480:ACD69241
2481:ACD87522
2482:ACC67487
2483:ACC67488
2484:ACC67490
2485:ACC67491
2486:ABO37759
2487:ACD69242
2488:ACD69243
2489:ACD69244
2490:ACD69245
2491:ACC67492
2492:ACC67493
2493:ABO37749
2494:ABO37754
2495:ACC77898
2496:ACC77903
2497:ACC77902
2498:ADI44908
2499:ACC77907
2500:ACC77906
2501:ABO37761
2502:ABU50559
2503:ACC67745
2504:ABB84193
2505:ACC77933
2506:ADI44914
2507:AAF16502
2508:ABO37617
2509:ADI44907
2510:ACC66684
2511:AAF16491
2512:AAF16490
2513:AAF16464
2514:ACC66685
2515:ABO37755
2516:ACC67498
2517:ACC67499
2518:ACC67500
2519:ACC67501
2520:ACC67502
2521:ACC67504
2522:ACC67505
2523:ACC67506
2524:ACC67508
2525:ACC67509
2526:ACC67510
2527:ACC67511
2528:ACC67514
2529:ACC67515
2530:AAB63717
2531:AAB63694
2532:AAB63713
2533:AAB63758
2534:AAB69802
2535:AAB63732
2536:AAB63728
2537:AAB69781
2538:AAB63724
2539:AAB69787
2540:AAB69789
2541:AAB63733
2542:AAB63734
2543:AAB63735
2544:AAB66794
2545:ABQ09828
2546:ACC66693
2547:ABQ09940
2548:AAT64885
2549:ACI32761
2550:ACI32762
2551:BAF46379
2552:BAF46376
2553:BAH09171
2554:BAF46380
2555:BAF46381
2556:BAF46382
2557:BAF46383
2558:BAF46384
2559:BAF46375
2560:BAF46377
2561:BAF46378
2562:AAT64788
2563:AAT64789
2564:ACI25148
2565:ACI25138
2566:ACI25149
2567:AAU07830
2568:ACI25139
2569:AAU07831
2570:ACI25140
2571:ACI25141
2572:ACI25142
2573:ACI25143
2574:ACI25144
2575:ACI25145
2576:ACI25146
2577:ACI25147
2578:AAB63744
2579:ACI32763
2580:ABO37572
2581:ACC66940
2582:ABO37747
2583:ABO37748
2584:ABO37769
2585:ABO37768
2586:ACC77904
2587:ACD69246
2588:ACD69249
2589:ACD69250
2590:ACD69252
2591:ADY05375
2592:ACC67465
2593:ACC67466
2594:ACC67467
2595:ACC67468
2596:ACC67469
2597:ACC77952
2598:ACC67470
2599:ACC67471
2600:ACC67472
2601:ACC66710
2602:ACC67473
2603:AAB69791
2604:ABR68692
2605:ABR68693
2606:ABR68694
2607:ACA24180
2608:ACA24185
2609:ABI22102
2610:ABI22099
2611:ABI22092
2612:ABI22093
2613:ABI22077
2614:ABI22083
2615:ABI22087
2616:ABI22080
2617:ABI22081
2618:ABI22095
2619:ABR14669
2620:ABI22100
2621:ABI22101
2622:ACC67221
2623:ACC67223
2624:ACC66943
2625:ACC66944
2626:ACC66945
2627:ACC66946
2628:ACC66712
2629:BAA08717
2630:ACC66716
2631:ACC66499
2632:ACC66949
2633:ACC66950
2634:ACC67225
2635:ACC66717
2636:ACC67654
2637:ACC67690
2638:ACC67642
2639:ACC67227
2640:ACC66720
2641:AAB63718
2642:ACH56640
2643:ACH56648
2644:ADY05353
2645:AAB69810
2646:AEA92593
2647:BAH20606
2648:BAH20644
2649:BAH20654
2650:BAH20594
2651:BAH20615
2652:BAH20661
2653:BAH20662
2654:BAH20657
2655:BAH20595
2656:BAH20658
2657:BAH20618
2658:BAH20648
2659:BAH20596
2660:BAH20619
2661:BAH20649
2662:BAH20574
2663:BAH20620
2664:BAH20650
2665:BAH20597
2666:BAH20659
2667:ACC66947
2668:BAH20651
2669:BAH20561
2670:BAH20624
2671:BAH20652
2672:BAH20588
2673:BAH20625
2674:BAH20562
2675:BAH20626
2676:BAH20660
2677:BAH20598
2678:BAH20627
2679:BAH20563
2680:BAH20628
2681:BAH20629
2682:BAH20631
2683:BAH20653
2684:BAH20578
2685:BAH20565
2686:ACC66948
2687:BAH20589
2688:BAH20566
2689:BAH20605
2690:BAH20567
2691:BAH20568
2692:BAH20584
2693:BAH20558
2694:BAH20571
2695:BAH20590
2696:BAH20610
2697:BAH20569
2698:BAH20585
2699:BAH20559
2700:BAH20591
2701:BAH20611
2702:BAH20656
2703:BAH20572
2704:BAH20592
2705:BAH20613
2706:BAH20593
2707:BAH20646
2708:BAH20560
2709:ABO20955
2710:ACQ45621
2711:ABO20956
2712:ACQ45634
2713:ACC77888
2714:ABO20957
2715:ABO20947
2716:ABO20952
2717:ACQ45619
2718:ABO20958
2719:ADU90638
2720:ADU90639
2721:ACQ45618
2722:ACQ45617
2723:ACD69253
2724:ACD69255
2725:ACD69256
2726:ACD69257
2727:ACD69258
2728:ACD69259
2729:ACD69260
2730:ACD69261
2731:ACD69262
2732:ACD69263
2733:ACD69264
2734:ACD69265
2735:ACD69267
2736:ACD69268
2737:ACD69269
2738:ACD69270
2739:ACD87474
2740:ACD87475
2741:ACD87523
2742:ACD87524
2743:ADY05354
2744:ADY05355
2745:ADY05377
2746:ACC67517
2747:ABO37753
2748:AAL60153
2749:ACC67518
2750:ACC67519
2751:ACC67520
2752:ACC67521
2753:AAT64691
2754:AAK54150
2755:AAK54149
2756:ABI22062
2757:ABR14680
2758:AAT64848
2759:AAT64849
2760:AAK54151
2761:ABR14681
2762:ABR14682
2763:ABR14683
2764:ACC67663
2765:ABR14636
2766:ABI22070
2767:ABI22072
2768:ABR14684
2769:ABI22065
2770:ABI22067
2771:ABR14686
2772:ABI22064
2773:ABR14685
2774:ABI22056
2775:ABH01013
2776:ABQ09789
2777:ACC66719
2778:ACC67682
2779:ACC67644
2780:ACC67706
2781:ACC67669
2782:ACC66500
2783:ACC66505
2784:ACC66954
2785:ACC66722
2786:ACC66363
2787:ACC66501
2788:ACC66364
2789:ACC66502
2790:ACC66365
2791:ACC66725
2792:ACC67228
2793:ACC67229
2794:ACC66511
2795:ACC67750
2796:ACC67751
2797:ACC66507
2798:ACC67673
2799:ACC66726
2800:ACC67638
2801:ACC67660
2802:ABH01004
2803:ABQ58929
2804:ABS29604
2805:ABS29605
2806:ACC67528
2807:AAX84539
2808:AAX84534
2809:AAX84535
2810:AAX84540
2811:AAB66724
2812:AAT64807
2813:AAF16421
2814:AAT64760
2815:AAT64763
2816:AAT64764
2817:AAT64768
2818:AAT64769
2819:AAT64770
2820:AAB63755
2821:AAB66769
2822:AAF16420
2823:AAB66746
2824:AAB63723
2825:AAF16496
2826:AAM46882
2827:ADI44910
2828:ADI44915
2829:AAB63725
2830:AAB69799
2831:ACC67522
2832:AAB66723
2833:ABQ10119
2834:ACC66721
2835:ABQ09867
2836:ACC66952
2837:ACD62344
2838:ABQ10146
2839:ABQ09815
2840:ACC66723
2841:ABQ09929
2842:ABH00998
2843:ABB84192
2844:ACC77917
2845:ACC67525
2846:ACC67526
2847:ACC67527
2848:ACC77923
2849:ACD62326
2850:AAA62339
2851:AAF60285
2852:ABQ58936
2853:ACD62368
2854:ABH01005
2855:ABH01006
2856:ACD62314
2857:ABQ10135
2858:ABA60900
2859:ABA60947
2860:ABA60949
2861:ABA60966
2862:ABA60975
2863:ABA60985
2864:ABA60988
2865:ACC77937
2866:ACC59453
2867:ACC59454
2868:ACC59449
2869:ACC59448
2870:ACC59456
2871:ACC59457
2872:ACC59458
2873:ABA61007
2874:AAC78096
2875:ABQ58935
2876:AAF18093
2877:AAF18092
2878:ABQ09992
2879:AAQ92929
2880:AAF16426
2881:AAB66750
2882:ACC66369
2883:AAK67195
2884:AAK67200
2885:ABB84191
2886:ACA65920
2887:ACD69271
2888:ACD69272
2889:ACD69273
2890:ACD69274
2891:ACD69275
2892:ACD69277
2893:ACD69278
2894:ACD87500
2895:AAB69829
2896:AAB63753
2897:AAA43195
2898:ACC67709
2899:ACC67710
2900:ABG26248
2901:ABG26253
2902:ABG26250
2903:ABG26249
2904:AAF16508
2905:ACC67529
2906:ACC67530
2907:ADU20564
2908:AAX84536
2909:AAY42063
2910:AAY42045
2911:AAX84533
2912:AAX84532
2913:AAY42046
2914:AAX84543
2915:AAX84538
2916:AAX84541
2917:AAX84530
2918:AAX84544
2919:AAX84537
2920:AAY42049
2921:AAX84548
2922:AAY42055
2923:AAY42056
2924:AAY42057
2925:AAY42058
2926:AAX84531
2927:AAX84529
2928:AAB63763
2929:AAB69773
2930:ACC67531
2931:ACC67532
2932:AAT64787
2933:AAT64721
2934:AAT64687
2935:AAT64688
2936:AAB66771
2937:AAF16466
2938:AAB63737
2939:AAB63741
2940:ACC67658
2941:ACC66727
2942:ACC66957
2943:ACC66728
2944:ACC67232
2945:ACC67738
2946:ACC67231
2947:ACC67717
2948:ACC67674
2949:ACC67234
2950:ACC67235
2951:ACC67237
2952:ACC66959
2953:ACC66730
2954:ACC66960
2955:ACC67239
2956:ACC66731
2957:ACC66961
2958:ACC67240
2959:ACC66962
2960:ACC66514
2961:ACC66732
2962:ACC66963
2963:ACC66733
2964:ACC66964
2965:ACC66966
2966:ACC66734
2967:ACC66967
2968:ACC67242
2969:ACC66965
2970:ACC66735
2971:ACC67244
2972:ACC66736
2973:ACC66970
2974:ACC66737
2975:ACC67246
2976:ACC66969
2977:ACC66515
2978:ACC67247
2979:ACC66738
2980:ACC66520
2981:ACC66517
2982:ACC66370
2983:ACC66743
2984:ACC66373
2985:ACC66972
2986:ACC66518
2987:ACC66746
2988:ACC66973
2989:ACC66741
2990:ACC66375
2991:ACC67248
2992:ACC66747
2993:ACC66371
2994:ACC66516
2995:ACC67249
2996:ACC67250
2997:ACC66519
2998:ACC67702
2999:ACC66521
3000:ACC67720
3001:ACC66975
3002:ACC66376
3003:ACC67252
3004:ACC67786
3005:ACC67787
3006:ACC67650
3007:ACC66979
3008:ACC67704
3009:ACC66527
3010:ACC66532
3011:ACC67255
3012:ACC67256
3013:ACC66380
3014:ACC66381
3015:ACC66981
3016:ACC66382
3017:ACC66528
3018:ACC66529
3019:AAF16462
3020:AAN01159
3021:AAF16465
3022:AAQ10383
3023:AAQ10371
3024:AAQ10384
3025:AAB69801
3026:AAB63756
3027:ACC67539
3028:CAA86548
3029:CAA86549
3030:CAA86551
3031:CAA86550
3032:CAA86547
3033:AEA51519
3034:AEA51520
3035:AEA51521
3036:AEA51493
3037:AEA51494
3038:AEA51522
3039:CAM58868
3040:AEA51524
3041:AEA51525
3042:AEA51513
3043:AEA51499
3044:AEA51490
3045:AEA51516
3046:AEA51517
3047:CAM58873
3048:AEA51501
3049:AEA51502
3050:AEA51512
3051:AEA51515
3052:ABA61000
3053:ABA61004
3054:ABA61008
3055:ABA61009
3056:ABA61017
3057:ABA61018
3058:BAG84271
3059:BAG84272
3060:BAG84301
3061:BAG84273
3062:BAG84274
3063:BAG84316
3064:BAG84276
3065:BAG84277
3066:BAG84278
3067:BAG84279
3068:BAG84305
3069:BAG84280
3070:BAG84281
3071:BAG84282
3072:BAG84284
3073:BAG84313
3074:BAG84285
3075:BAG84289
3076:BAG84315
3077:BAG84286
3078:BAG84290
3079:BAG84291
3080:BAG84317
3081:BAG84318
3082:BAG84292
3083:BAG84293
3084:BAG84294
3085:BAG84319
3086:BAG84320
3087:BAG84295
3088:BAG84296
3089:BAG84297
3090:BAG84298
3091:BAG84321
3092:BAG84322
3093:BAG84323
3094:BAG84325
3095:BAG84326
3096:BAG84275
3097:BAG84283
3098:BAG84288
3099:BAG84287
3100:BAG84302
3101:BAG84303
3102:BAG84304
3103:BAG84306
3104:BAG84299
3105:BAG84307
3106:BAG84311
3107:BAG84308
3108:BAG84314
3109:BAG84300
3110:BAG84309
3111:BAG84310
3112:BAG84312
3113:BAG84324
3114:AAT64804
3115:AAB09413
3116:AAB09419
3117:AAB09414
3118:AAT64747
3119:AAK67171
3120:ADF36889
3121:AAK67172
3122:AAK67174
3123:AAK67175
3124:ADF36890
3125:ADF36891
3126:AAK67194
3127:ACN59624
3128:AAK67176
3129:AAB66745
3130:AAK67177
3131:AAK67178
3132:AAK67173
3133:ADF36893
3134:AAK67196
3135:AAB63700
3136:CAA86552
3137:AAB19027
3138:AAB63757
3139:AAT64834
3140:AAF16452
3141:AAB66736
3142:AAA43228
3143:AAA43227
3144:AAA43226
3145:AAA43230
3146:AAA43229
3147:AAB66735
3148:AAB66727
3149:AAT64749
3150:ABQ58937
3151:AAB66753
3152:AAB66795
3153:ACZ05757
3154:ACZ05758
3155:ACZ05759
3156:ACZ05760
3157:ACZ05761
3158:ACZ05762
3159:ACZ05763
3160:ACZ05764
3161:ACZ05765
3162:ACZ05766
3163:ACZ05767
3164:ACZ05768
3165:ACZ05769
3166:ACZ05770
3167:ACZ05771
3168:ACZ05788
3169:AAF16459
3170:AAB66772
3171:BAA08719
3172:AAB66749
3173:AAT64831
3174:BAA04709
3175:BAA08713
3176:AAB69826
3177:AAB63743
3178:AAB66730
3179:ABH01007
3180:ABQ10114
3181:ACC66740
3182:AAT64873
3183:AAT64875
3184:ABG57281
3185:ABG57282
3186:ABG57283
3187:ABG57284
3188:ACD62359
3189:AAB63693
3190:AAB63695
3191:AAT64735
3192:AAT64736
3193:ABQ09799
3194:ACC66744
3195:ABQ09834
3196:ACC66745
3197:ABQ58938
3198:AAT64739
3199:AAB63731
3200:ABH00999
3201:AAB66762
3202:AAB66728
3203:ABA61028
3204:ABA61029
3205:ABA61032
3206:ABA61025
3207:ABA61027
3208:ABQ10129
3209:ACC77934
3210:ABQ10126
3211:ACC66748
3212:AAB66744
3213:ABO21719
3214:ABO21717
3215:ABO21720
3216:ABO21721
3217:ABO21718
3218:ABO21722
3219:ACC66320
3220:ACC66525
3221:ABG02860
3222:ABG02861
3223:AAT64851
3224:ACC66379
3225:AAT64802
3226:AAT64852
3227:AAT64803
3228:ACC67251
3229:AAB66747
3230:ACC66977
3231:ABQ10085
3232:ACC66523
3233:AAF16433
3234:ABQ10145
3235:AAB66763
3236:ACC66377
3237:AAT64801
3238:ABQ09807
3239:ACC66750
3240:ACD69279
3241:ACD69284
3242:ACD69286
3243:ACD69287
3244:ACD69289
3245:ACD69290
3246:ACD69291
3247:ACD69292
3248:ACD69293
3249:ACD69295
3250:ACD69296
3251:ACD69297
3252:ACD69298
3253:ACD87477
3254:ACD87478
3255:ACD87480
3256:ACD87514
3257:ACD87515
3258:ACH56625
3259:ADL40954
3260:ADY05378
3261:ADY05379
3262:ACC67534
3263:AAB66742
3264:ACD69299
3265:ACD69300
3266:ACD69302
3267:ACD69305
3268:ACD69306
3269:ACD69307
3270:ACD87470
3271:ACD87503
3272:ACC67535
3273:ACC67536
3274:ACC67537
3275:ACC67538
3276:ACA65915
3277:ABA61021
3278:ABA61022
3279:AAB66768
3280:AAB69784
3281:AAB69785
3282:AAF16463
3283:AAB63720
3284:AAB63715
3285:ABA60916
3286:ABH01000
3287:ACD62320
3288:ACC66978
3289:ACC67253
3290:ACC67254
3291:AAY42064
3292:AAY42065
3293:AAY42066
3294:AAX84545
3295:AAX84542
3296:AAZ29155
3297:AAZ29156
3298:AAB69786
3299:AAT64727
3300:AAZ29189
3301:AAZ29192
3302:AAT64811
3303:AAZ29172
3304:AAZ29175
3305:AAZ29181
3306:AAZ29184
3307:AAZ29151
3308:AAZ29152
3309:AAT64794
3310:AAT64836
3311:AAZ29157
3312:AAZ29160
3313:AAZ29161
3314:AAZ29164
3315:AAZ29166
3316:AAZ29167
3317:AAZ29170
3318:AAB69807
3319:AAT64795
3320:AAB69840
3321:AAT64796
3322:ABO20960
3323:AAC36729
3324:AAC36730
3325:AAC36731
3326:AAC36732
3327:AAC36733
3328:AAC36734
3329:AAC36735
3330:AAC36736
3331:AAC36737
3332:AAC83790
3333:AAC83791
3334:AAC83792
3335:AAC83793
3336:AAC83794
3337:AAC83795
3338:AAC83796
3339:AAC83797
3340:AAC83798
3341:AAC83800
3342:AAB69824
3343:ABO20959
3344:AAF16435
3345:ABQ09788
3346:AAC36738
3347:AAF16436
3348:AAF16425
3349:ACC66533
3350:ACC66752
3351:ACC67257
3352:ACC66984
3353:ACC67260
3354:ACC66383
3355:ACC67258
3356:ACC67259
3357:ACC66534
3358:ACC66985
3359:ACC66536
3360:ACC66989
3361:ACC66757
3362:ACC66992
3363:ACC66994
3364:ACC66995
3365:ACC66998
3366:ACC66986
3367:ACC66999
3368:ACC66987
3369:ACC67263
3370:ACC67264
3371:ACC67265
3372:ACC67266
3373:ACC67268
3374:ACC67269
3375:ACC67270
3376:ACC67723
3377:ACC67724
3378:ACC67725
3379:ACC67726
3380:ACC67727
3381:ACC67728
3382:ACC67729
3383:ACC67730
3384:ACC67262
3385:ACC67677
3386:ACC66537
3387:ACC66538
3388:ACC66758
3389:ACC67003
3390:ACC67004
3391:ACC67005
3392:ACC66539
3393:ACC67007
3394:ACC67272
3395:ACC67273
3396:ACC67009
3397:ACC67810
3398:ACC67013
3399:ACC67014
3400:ACC66384
3401:ACC67015
3402:ACC66762
3403:ACC67687
3404:ACC67646
3405:ACC67678
3406:ACC67707
3407:ABU99110
3408:ACT82281
3409:ACT82282
3410:ACT82283
3411:AAB66770
3412:ACN80569
3413:ACN80589
3414:ACN80579
3415:AAR33033
3416:ACN80570
3417:ABQ09811
3418:ACC66754
3419:ACN80578
3420:ACN80587
3421:ACN80559
3422:ACN80580
3423:ACN80590
3424:ACN80591
3425:ACT82284
3426:ACN80560
3427:ACT82285
3428:ACT82286
3429:ACT82287
3430:ACN80573
3431:ACN80561
3432:ACN80562
3433:ACN80563
3434:ACN80564
3435:AAK82867
3436:ACN80588
3437:ACN80574
3438:ACN80566
3439:ACN80567
3440:AAK82853
3441:ACN80575
3442:ACN80576
3443:ACT82288
3444:ACN80577
3445:ACN80592
3446:ACN80593
3447:ACN80585
3448:ABH01002
3449:AAB66797
3450:ACD62311
3451:ACT82289
3452:ACN80586
3453:ACN80581
3454:ABU99071
3455:ACN80583
3456:ACN80584
3457:ACD62356
3458:ABA60984
3459:ACT82290
3460:ACT82291
3461:ACT82292
3462:ACT82293
3463:ACT82294
3464:ACT82295
3465:ACT82296
3466:ACT82297
3467:ACT82298
3468:ACT82299
3469:ACT82300
3470:ACT82301
3471:ACT82302
3472:ACT82303
3473:ACT82304
3474:ACT82305
3475:ACT82306
3476:ACT82307
3477:ACT82308
3478:ACT82309
3479:ACT82310
3480:ACT82311
3481:ACT82312
3482:ACT82313
3483:ACT82314
3484:ACT82315
3485:ACT82316
3486:ACT82317
3487:ACT82318
3488:ACT82319
3489:ACT82320
3490:ACT82321
3491:ACT82322
3492:ACT82323
3493:ACT82324
3494:ACT82325
3495:ACT82326
3496:ACT82327
3497:ACT82328
3498:ACT82329
3499:ACT82330
3500:ACT82331
3501:ACT82332
3502:ACC77944
3503:ACC77946
3504:ACC67547
3505:ACC67548
3506:ACC67549
3507:ACC67550
3508:AAF16486
3509:BAE75915
3510:BAE75916
3511:BAE75917
3512:BAE75918
3513:BAE75919
3514:ABQ10142
3515:ACC66755
3516:ACD69314
3517:ACD69315
3518:ACD69316
3519:ACD69317
3520:ACC67544
3521:ACC67546
3522:AAL62329
3523:ABQ58940
3524:ACC77892
3525:AAF16446
3526:ACJ25961
3527:ACJ25962
3528:ACJ25963
3529:AAX49562
3530:AAB69813
3531:AAB69811
3532:AAB69812
3533:AAB69816
3534:ABW23363
3535:ACC77890
3536:ACC66535
3537:AAB63721
3538:AAB69788
3539:ACC66756
3540:AAF16487
3541:ACD69318
3542:ACD69319
3543:ACD69321
3544:ACD69322
3545:ACD69323
3546:ACD69324
3547:ACD69325
3548:ACD69326
3549:ACD69327
3550:ACD69328
3551:ACD69329
3552:ACD69330
3553:ACD69331
3554:ACD69332
3555:ACD69333
3556:ACD69334
3557:ACD69335
3558:ACD69336
3559:ACD69337
3560:ACD69338
3561:ACD69339
3562:ACD69340
3563:ACD69341
3564:ACD69342
3565:ACD69343
3566:ACD69344
3567:ACD69345
3568:ACD69347
3569:ACD69348
3570:ACD69349
3571:ACD69351
3572:ACD69352
3573:ACD69353
3574:ACD69354
3575:ACD69355
3576:ACD69356
3577:ACD69357
3578:ACD69358
3579:ACD69359
3580:ACD69360
3581:ACD69073
3582:ACD69074
3583:ACD69361
3584:ACD69362
3585:ACD69363
3586:ACD69364
3587:ACD69365
3588:ACD69367
3589:ACD69368
3590:ACD69369
3591:ACD69370
3592:ACD69075
3593:ACD69372
3594:ACD69373
3595:ACD69076
3596:ACD69374
3597:ACD69375
3598:ACD69376
3599:ACD69379
3600:ACD69380
3601:ACD69077
3602:ACD69381
3603:ACD69382
3604:ACD69383
3605:ACD69384
3606:ACD69386
3607:ACD69387
3608:ACD69388
3609:ACD69389
3610:ACD69390
3611:ACD69391
3612:ACD69392
3613:ACD69394
3614:ACD69395
3615:ACD69078
3616:ACD69079
3617:ACD87454
3618:ACD87455
3619:ACD87456
3620:ACD87457
3621:ACD87459
3622:ACD87460
3623:ACD87461
3624:ACD87464
3625:ACD87468
3626:ACD87469
3627:ACD87476
3628:ACD87481
3629:ACD87489
3630:ACD87490
3631:ACD87491
3632:ACD87492
3633:ACD87494
3634:ACD87495
3635:ACD87496
3636:ACD87497
3637:ACD87501
3638:ACD87518
3639:ACD87520
3640:ACD87521
3641:ACD87526
3642:ACD87528
3643:ACD87541
3644:ACD87542
3645:ACD87544
3646:ACD87545
3647:ACD87546
3648:ACH56622
3649:ACH56628
3650:ACH56631
3651:ACH56632
3652:ACH56633
3653:ACH56635
3654:ACH56669
3655:ACH56675
3656:ACH56700
3657:ADY05356
3658:ADY05357
3659:ADY05358
3660:ADY05359
3661:ADY05380
3662:ACC67551
3663:ACC67552
3664:ACC67553
3665:ACC67554
3666:ACC67558
3667:ACC67560
3668:ACC67561
3669:ACC67562
3670:ACC67563
3671:ACC67564
3672:ACC67565
3673:ACC67566
3674:ACC67568
3675:ACC67570
3676:ACC67571
3677:ACC67573
3678:ACC67574
3679:ACC67575
3680:ACC67576
3681:ACC67577
3682:ACC77909
3683:ABQ09864
3684:ACC66990
3685:BAI44896
3686:ABQ09861
3687:ABH01003
3688:ACC66991
3689:ACC77924
3690:BAI44897
3691:ACD62299
3692:BAI44898
3693:BAI44907
3694:BAI44909
3695:BAI44910
3696:BAI44911
3697:BAI44913
3698:BAI44914
3699:BAI44915
3700:BAI44916
3701:BAI44917
3702:BAI44904
3703:ABQ09866
3704:ACC66988
3705:ACD62350
3706:AAB63730
3707:AAF16473
3708:AAF16472
3709:ACA24177
3710:ACA24178
3711:ABA60913
3712:ABA60914
3713:ABA60933
3714:ABA60942
3715:ABA60943
3716:ABA60945
3717:ABA60946
3718:ABA60948
3719:ABA60954
3720:ABA60957
3721:ABA60961
3722:ABA60935
3723:ABA60969
3724:ABA60970
3725:ABA60972
3726:ABA60981
3727:ABA60938
3728:ABA60939
3729:ABA60940
3730:ABA60941
3731:ABS71681
3732:ACC67540
3733:ACC67541
3734:ACC67542
3735:ACC67543
3736:ACC67737
3737:ACD64990
3738:ACD64993
3739:ACD64992
3740:BAA21646
3741:ACC77886
3742:AAF16416
3743:AAF16453
3744:AAF16456
3745:BAG72409
3746:BAG72412
3747:ABQ58939
3748:AAB69820
3749:AAB69821
3750:AEA92594
3751:AAB69848
3752:AAC08294
3753:AAC08296
3754:AAC08292
3755:AAC08288
3756:AAC08291
3757:AAC08293
3758:AAC08289
3759:ABQ10141
3760:ABS70495
3761:ABS70496
3762:ABS70503
3763:ABS70507
3764:ABS70508
3765:ABS70497
3766:ABS70498
3767:ABS70499
3768:ABS70509
3769:ABS70500
3770:ABS70510
3771:ABS70504
3772:ABS70501
3773:ABS70505
3774:ABS70506
3775:ABS70511
3776:ABS70502
3777:ABS70512
3778:ABS70513
3779:ABS70519
3780:ABS70520
3781:ABS70521
3782:ABS70522
3783:ABS70523
3784:ABS70514
3785:ABS70515
3786:ABS70516
3787:ABS70517
3788:ABS70518
3789:ABS70524
3790:ABS70525
3791:ABS70526
3792:ABS70527
3793:ABS70528
3794:AAF16439
3795:AAF16445
3796:AAF16444
3797:AAN01160
3798:AAN01161
3799:ABB84202
3800:ACC77945
3801:ACC67277
3802:ACC67020
3803:ACC67756
3804:ACC67748
3805:ABR87638
3806:ABR87637
3807:ABR87639
3808:ABR87640
3809:ABR87641
3810:ABR87642
3811:ABR87643
3812:ABR87644
3813:ABR87645
3814:ABR87646
3815:ABR87648
3816:ABR87649
3817:ABR87650
3818:ABR87651
3819:ABR87655
3820:ABS00289
3821:ABS00290
3822:ABS00291
3823:ABS00293
3824:ABS00296
3825:ABS00297
3826:ABS00298
3827:ABS11189
3828:ABS11190
3829:ABS11192
3830:ACA24187
3831:ACA24188
3832:ACA24189
3833:ACA24190
3834:ACA24191
3835:ACA24192
3836:ACA24193
3837:ACA24176
3838:ACA24194
3839:ACA24195
3840:ACA24196
3841:ACA24197
3842:ACA24199
3843:ACA24200
3844:ACA24179
3845:ACA24202
3846:ACA24203
3847:ACA24204
3848:ACA24205
3849:ACA24206
3850:ACA24207
3851:ACA24208
3852:ACA24209
3853:ACA24210
3854:ACA24211
3855:ACA24212
3856:ACA24214
3857:ACA24215
3858:ACA24182
3859:ACA24216
3860:ACA24217
3861:ACA24218
3862:ACA24219
3863:ACA24184
3864:ACA24220
3865:ACA24221
3866:ACA24222
3867:ACA24223
3868:ACA24186
3869:ACA24224
3870:AAB69806
3871:ACC59447
3872:ACC67578
3873:ACC67580
3874:AAB69795
3875:ACN59651
3876:ACN59649
3877:AAB66759
3878:AAT64809
3879:AAB66760
3880:AAT64810
3881:ACC66542
3882:AAM46885
3883:AAM46883
3884:ABA60931
3885:ABA60991
3886:ABA61003
3887:ABA60993
3888:ABA60995
3889:ABA60999
3890:AAB66806
3891:AAB69851
3892:ACC67586
3893:ACC67587
3894:ACC67588
3895:AAN01162
3896:AAN01164
3897:AAN01165
3898:AAN01166
3899:AAN01167
3900:AAM46889
3901:ACC77889
3902:ACC67581
3903:ACC67582
3904:ACC67584
3905:ACC67585
3906:ACC66544
3907:ACC66386
3908:ACC66387
3909:ACC66388
3910:ACC66389
3911:ACC66390
3912:ACC67022
3913:ACC66546
3914:ACC67279
3915:ACC66391
3916:ACC66392
3917:ACC67023
3918:ACC67025
3919:ACC66770
3920:ACC66394
3921:ACC66395
3922:ACC66772
3923:ACC67026
3924:ACC66547
3925:ACC66397
3926:ACC66399
3927:ACC66550
3928:ACC66400
3929:AAB69774
3930:ACC67599
3931:AAT64740
3932:AAB63748
3933:ABQ09998
3934:ACC66763
3935:AAT64832
3936:ABQ09997
3937:ABQ09790
3938:ACC66766
3939:ABU99008
3940:ABU99009
3941:ACC67278
3942:ACD62338
3943:AAB66767
3944:ABQ58926
3945:AAF16485
3946:ABU99005
3947:ABU99003
3948:AAF16484
3949:AAB66740
3950:ABQ09835
3951:ACC66769
3952:ACD62302
3953:ABU99002
3954:ACC67280
3955:ABQ09819
3956:ACC66771
3957:ABQ09878
3958:ABQ09808
3959:ACC66773
3960:ABU99007
3961:ACC67281
3962:ABQ09826
3963:ACC66774
3964:ABU99006
3965:ABQ09830
3966:ABQ10140
3967:AAB66764
3968:AAB69830
3969:AAT64863
3970:AAC59603
3971:AAF16518
3972:AAM46871
3973:AAM46886
3974:AAM46880
3975:AAM46875
3976:AAM46879
3977:AAM46881
3978:AAM46876
3979:AAM46878
3980:AAM46891
3981:AAB63704
3982:ABO37756
3983:ABO37760
3984:AAM46877
3985:ACC67589
3986:ACC67590
3987:ACC67592
3988:ACC67593
3989:ACC67594
3990:ACC66401
3991:ACC67029
3992:ACC67284
3993:ACC66402
3994:ACC67288
3995:ACC67286
3996:ACC67034
3997:ACC66781
3998:ACC66558
3999:ACC66559
4000:ACC66782
4001:ACC66783
4002:ACC67036
4003:ACC67037
4004:ACC66780
4005:ACC67289
4006:ACC66560
4007:ABQ09919
4008:ACC67028
4009:ABQ10138
4010:AAB69796
4011:ABU99013
4012:ABQ09829
4013:ACC67376
4014:ACC66777
4015:ABU50561
4016:ABU50562
4017:AAB66743
4018:BAA21645
4019:AAB63698
4020:AAB69792
4021:ACC77913
4022:AAB69794
4023:AAB66796
4024:ACD69396
4025:ACD69397
4026:ACD69398
4027:ACD69399
4028:ACD69401
4029:ACD69402
4030:ACD69403
4031:ACD69404
4032:ACD69405
4033:ACD69406
4034:ACD69408
4035:ACD69409
4036:ACD69410
4037:ACD69411
4038:ACD87505
4039:ACD87506
4040:ACD87507
4041:ACD87508
4042:ACD87509
4043:ACD87510
4044:ACH56650
4045:ACH56651
4046:ACH56654
4047:ACH56655
4048:ACH56656
4049:ACH56658
4050:ACH56659
4051:ACH56660
4052:ACH56661
4053:ACH56662
4054:ACH56663
4055:ACH56666
4056:ACH56676
4057:ACH56704
4058:ACH56705
4059:ACH56706
4060:ACH56707
4061:ACH56708
4062:ACC67601
4063:ACC67602
4064:ACC67603
4065:ABH00996
4066:ABQ10134
4067:ACC66778
4068:ACC66554
4069:ACC67030
4070:AAF16431
4071:ABU99014
4072:ACC67287
4073:ACC66556
4074:ACA28724
4075:ACC67031
4076:AAC78097
4077:AAT64725
4078:AAB66786
4079:AAT64733
4080:AAT64833
4081:AAB66766
4082:ACC67621
4083:ACC67622
4084:ACC67623
4085:AAB63690
4086:ACC66779
4087:AAB66798
4088:ABO37762
4089:ABU50563
4090:ABU50532
4091:ABU50558
4092:ABO37764
4093:ABH00995
4094:ABO37569
4095:ACC67032
4096:ACD62287
4097:ACC67604
4098:ACC67605
4099:ACC67606
4100:ACC67607
4101:ACC67609
4102:ACC67610
4103:ACC67611
4104:ACC67613
4105:ACC67783
4106:ACC67784
4107:ACC67617
4108:ACC67618
4109:ACC67619
4110:ACC67620
4111:ACC77895
4112:ACC77896
4113:AAC63476
4114:AAT64865
4115:ACC66319
4116:AAB69800
4117:AAB66773
4118:AAB63742
4119:ACC66561
4120:AAB69793
4121:AAA43165
4122:ABO37746
4123:ACC67625
4124:ACC67626
4125:ACC67627
4126:ACC67630
4127:ACC67631
4128:ACC67633
4129:ACC67635
4130:ACC67636
4131:AAX63825
4132:AAX63823
4133:AAX63824
4134:ACC66784
4135:ACC67038
4136:ACC67039
4137:ACC67040
4138:ACC67042
4139:ACC67291
4140:ACC67292
4141:ACC67293
4142:ACC67294
4143:ACC67044
4144:ACC66786
4145:ACC67045
4146:ACC67047
4147:ACC67049
4148:ACC66790
4149:ACC67050
4150:ACC67770
4151:ACC66791
4152:ACC67295
4153:ACC67297
4154:ACC67051
4155:ACC66792
4156:AAT64827
4157:AAT64828
4158:AAB69844
4159:BAF48017
4160:BAF48018
4161:BAF48019
4162:BAF48020
4163:BAF48021
4164:BAF46338
4165:BAF46339
4166:BAF46340
4167:BAF48022
4168:BAF46342
4169:BAF48023
4170:BAF48024
4171:BAF48025
4172:BAF48026
4173:BAF48027
4174:AAB69819
4175:AAF16474
4176:BAA21647
4177:AAF16418
4178:AAB69846
4179:ACC67298
4180:ACC67694
4181:ACC66793
4182:AAX63826
4183:AAU07829
4184:ABA06580
4185:ABA06585
4186:ABA06582
4187:AAU07825
4188:ACC77893
4189:AAU07826
4190:AAU07827
4191:AAU11522
4192:AAU07828
4193:ACU82414
4194:ACU82415
4195:ACU82419
4196:ACU82416
4197:ACU82420
4198:ACU82412
4199:ACU82413
4200:ACU82417
4201:ACU82418
4202:ACU82423
4203:ACU82424
4204:ACU82426
4205:ACU82425
4206:ABQ10147
4207:AAN63956
4208:ABB76699
4209:ABB76698
4210:AAF16504
4211:AAN63953
4212:AAN63954
4213:AAN63955
4214:AAC63474
4215:AAC63475
4216:AAC63477
4217:AAC63478
4218:AAC80152
4219:AAC80153
4220:AAC80154
4221:AAD00123
4222:AAD00124
4223:AAD00125
4224:AAD00127
4225:AAD00128

AVIAN FLU H5N1
1:ABE68935
2:AAZ16283
3:ABE68940
4:ABE68944
5:ABE68945
6:ABE68936
7:ABE68941
8:AAC32087
9:AAF02384
10:ACZ46219
11:AAO53047
12:AAF02386
13:AAF02387
14:AAO53049
15:AAO53040
16:AAF02385
17:AAO46845
18:AAO46844
19:AAO46843
20:AAO46842
21:AAO46850
22:AAO46849
23:AAO46848
24:AAT74499
25:AAT39059
26:AAT74500
27:AAT39060
28:AAT39062
29:AAT74502
30:AAT39061
31:AAT74477
32:AAT74478
33:AAT74522
34:AAT74481
35:AAT74491
36:AAT74493
37:AAT74494
38:AAT74495
39:AAT74496
40:ABJ16803
41:ABX56055
42:ABD57449
43:ABD65417
44:ABC70714
45:ABC87317
46:ABD32122
47:ABD32127
48:ABD60332
49:CAX52070
50:ACA28821
51:ACA28818
52:ACA28815
53:ACA28814
54:CAQ63500
55:ABJ53544
56:ABF50826
57:ACJ26252
58:AAT74476
59:AAT74484
60:AAT74497
61:AAM49559
62:AAZ16289
63:AAL31438
64:ACZ36595
65:AAF02389
66:AAF02390
67:AAT74498
68:AAD51924
69:ACZ46218
70:AAL31439
71:AAL31432
72:AAZ17521
73:AAT74485
74:ABL08966
75:ABL08847
76:ACJ26109
77:ACA28817
78:ACZ36587
79:ACB70503
80:ACG58490
81:ACB70646
82:ACB70690
83:ACB70558
84:ACB70701
85:ACB70723
86:ACB70734
87:ACB70756
88:ACB70789
89:ACB70822
90:ACJ14960
91:ACJ15070
92:ACJ15081
93:ACJ14883
94:ACJ15272
95:ACJ14894
96:CAQ63509
97:ACA28816
98:AAT39064
99:AAO46847
100:AAO46846
101:AAT74482
102:AAT74501
103:AAO53043
104:ACY80006
105:ACY80007
106:ACY80009
107:ACY80005
108:ACY80008
109:ABI33790
110:BAE48321
111:ADE07224
112:ADE07225
113:ADG59404
114:ADG59554
115:ABE68939
116:ABG46279
117:ADG59390
118:ACT75688
119:AAT74483
120:ACJ26318
121:AAZ17518
122:AAZ17519
123:ABG46280
124:ABI33795
125:ACJ26153
126:ACE73604
127:ABR53819
128:ACF76803
129:ACJ26197
130:ABJ16814
131:ABO44207
132:ABO44218
133:ABO52727
134:ABO44229
135:ACN39473
136:ADG59392
137:ABW24477
138:ACZ81512
139:ACX55918
140:AAV41006
141:ACZ36585
142:ACR49069
143:ADM33963
144:ADM33970
145:ADM33948
146:ABE97825
147:ABE97824
148:ACR49077
149:CAM59182
150:ABX38821
151:ADM95241
152:ADM95240
153:ADM95242
154:ADM95239
155:ADM95253
156:ADM95236
157:ADM95235
158:ACY80016
159:ACR49073
160:ABJ16924
161:ABG38194
162:ACA28820
163:ABE97836
164:ABE97837
165:ACX61641
166:ACR49063
167:ACR49074
168:ACR49076
169:ACR49080
170:ACR49081
171:ACR49065
172:ADL57405
173:ACU16675
174:ACR58647
175:ACR58658
176:ABO44240
177:ABV24030
178:ADL57395
179:BAJ07729
180:BAJ07728
181:BAJ07727
182:BAJ11929
183:BAK08630
184:ADG59407
185:ABL08918
186:ABC68107
187:ABL08923
188:ABL08997
189:ABL08925
190:ABL08916
191:ADG59385
192:CAQ65112
193:CAQ65127
194:ACG50697
195:AAT37562
196:AAW59397
197:AAW59389
198:ABD14804
199:ABL08987
200:ABL08995
201:ABL08936
202:ABL08942
203:ABL08929
204:ABC68129
205:ABL08931
206:ABL08984
207:ABL08867
208:ABL08868
209:ABL08896
210:ABL08962
211:ABL08965
212:ABL08894
213:ABL08970
214:ABL08895
215:ABL08865
216:ADG59395
217:ABE97820
218:ACY80026
219:ABX10502
220:ABC74407
221:ABX10491
222:ABC74408
223:ABX10509
224:ABC74409
225:ADG59396
226:AAX53552
227:AAX53554
228:ACN39474
229:AAX53553
230:ADG59412
231:ABL08857
232:ACZ36597
233:AAF02388
234:ABL08862
235:ACN39482
236:ACN39484
237:AAT90831
238:AAV48550
239:ABI94759
240:ABI94760
241:ABI96724
242:ABI96737
243:ABI96746
244:ABI98907
245:ADG59405
246:ACN39478
247:ADG59425
248:ACA47823
249:ACZ05906
250:ACN39485
251:ADG59391
252:ACZ05904
253:ABC68141
254:ABI97306
255:ABQ45857
256:ACZ58090
257:ACZ58138
258:ACV90506
259:ACX31581
260:ACZ36588
261:ABI36033
262:ABI36022
263:ACT20719
264:ACB72449
265:ACA03222
266:ADG59424
267:ABI96772
268:ADG59555
269:ABI98918
270:ABI98924
271:ABI97328
272:ABI97346
273:ABJ52564
274:ABK00093
275:ABK00109
276:ABI98943
277:BAG80770
278:BAG80771
279:ABW73792
280:AAV97631
281:ACT97035
282:ABW73814
283:ACT97036
284:ACT97037
285:ACT97038
286:ABO76692
287:ABE97821
288:ABC68162
289:ABE97819
290:ABD92950
291:ABC48789
292:ACA21565
293:ACA21587
294:ACA21631
295:BAD89324
296:ACZ36591
297:ACR49473
298:ACR49484
299:ACR49495
300:ACR49506
301:ACR49517
302:ACR49407
303:ACH88859
304:ACR49451
305:ACH88892
306:ACH88903
307:ADG59553
308:ADG59410
309:ADG59427
310:ABE97812
311:ABE97811
312:ABY88904
313:ACN37878
314:AAS66086
315:ACY80014
316:ADB92072
317:ADB92068
318:BAG80773
319:ADB25481
320:ADB25503
321:ADB25514
322:ADB25525
323:ADB25536
324:ADB25547
325:ADB25558
326:ADB25569
327:ADB25580
328:ADB25591
329:ADB25624
330:ADB25635
331:ADB25646
332:ADB25657
333:ADB25668
334:ADB25690
335:ADB25712
336:ADB25734
337:ADB25745
338:ADB25756
339:ADB25767
340:ADB25778
341:ADB25789
342:ADB25800
343:ADB25811
344:ADB25822
345:ADB25833
346:ADB25844
347:ADB25855
348:ADB25866
349:ADB25877
350:ADB25888
351:ADB25899
352:ADB25921
353:ADB25932
354:ADB25943
355:ADB25954
356:ADB25987
357:ADB25998
358:ADB26009
359:ADB26020
360:ADB26053
361:ADB26064
362:ADB26075
363:ADB26086
364:ADB26108
365:ADB26119
366:ADB26152
367:ADB26163
368:ADB26174
369:ADB26185
370:ADB26196
371:ADB26207
372:ADB26218
373:ADB26229
374:ADB26240
375:ADB26251
376:ADB25338
377:ADB25349
378:ADB25360
379:ADB25371
380:ADB25382
381:ADB25393
382:ADB25404
383:ADB25415
384:ADB25426
385:ADB25437
386:ADB25448
387:ADB25459
388:ABJ16902
389:ABJ16913
390:ABJ16880
391:ABJ16891
392:ABJ16858
393:ABV53475
394:ABV53535
395:ABV53545
396:ABV53555
397:ABV53565
398:ABV53575
399:ABV53485
400:ABV53585
401:ABV53495
402:ABV53505
403:ABV53515
404:ABV53525
405:ACD35879
406:ACD35901
407:ACD35890
408:ABI95323
409:ABF50832
410:ABI95334
411:CAM59187
412:CAK18559
413:CAK18560
414:CAQ58550
415:CAM59185
416:CAM59189
417:CAQ58546
418:CAM59186
419:CAQ58547
420:CAQ58548
421:CAQ58543
422:CAQ58544
423:CAQ58545
424:CAQ58549
425:CAK18562
426:CAK18563
427:CAK18561
428:ADG59408
429:ACZ36589
430:BAD89314
431:ABO76688
432:BAG80778
433:CAQ57760
434:ABE97817
435:ACN41777
436:ACX61661
437:ABY91287
438:ABY76289
439:ABQ43814
440:ABC68159
441:ABI85113
442:ADG59401
443:ADG59399
444:ADG59388
445:ABL08902
446:ACA47735
447:ACA47460
448:ACA47581
449:ACA47790
450:ABL08905
451:ACA47680
452:ABL08906
453:ACA47691
454:ACA47548
455:ACA47559
456:ACA47570
457:ACA47416
458:ADG59409
459:ABK34763
460:ADG59381
461:ABE97834
462:ACR49085
463:ACR49078
464:ABI95356
465:ABI95345
466:ABO52749
467:ABO44284
468:ABO44273
469:ACN37903
470:ACO53827
471:ACR49071
472:ACR49072
473:BAG80776
474:BAG80774
475:ABO76687
476:ABE97838
477:ABE97835
478:ACY80032
479:ACE73585
480:ACF36776
481:ACD13298
482:ABC69215
483:ABK13786
484:ACF17967
485:ACF17938
486:ACF17948
487:ABC69231
488:ABK13785
489:ABK13787
490:ACF17977
491:ACO53844
492:ABQ41363
493:ADG59400
494:ABO76693
495:ACN37893
496:ACO53817
497:ABJ51746
498:ABJ51691
499:ABJ53590
500:ABJ51735
501:AAT74490
502:ABJ51713
503:AAZ72765
504:AAW59551
505:AAW59549
506:AAZ72768
507:AAZ72763
508:ACB70613
509:ACG58633
510:ACG58611
511:ACG58534
512:ACB70635
513:ACF76208
514:ACK99274
515:ACK99285
516:ACK99296
517:AAW80715
518:AAZ72767
519:ACJ14949
520:ACJ14993
521:ACJ15048
522:ACJ15059
523:ACJ14872
524:ACJ15208
525:ACJ15250
526:ACJ15261
527:ACF76219
528:ACK99307
529:ACJ09836
530:ABC68163
531:ACY06576
532:ACY06577
533:ADB93847
534:ADC29446
535:ACZ81581
536:ACY06574
537:ACY06573
538:ACZ81592
539:ADO65939
540:ACY06580
541:ACY06579
542:ACY06578
543:ACY06575
544:ACR49062
545:ADG59423
546:ADG59417
547:ADG59416
548:ADG59418
549:ADG59422
550:ADG59419
551:ADG59421
552:ADG59420
553:ADG59415
554:BAD89304
555:ABC68161
556:ACA47999
557:ACA47944
558:ACA48010
559:ACA48021
560:ACA48032
561:ACA48164
562:ACA47977
563:ACA48087
564:ACA48131
565:ACA48142
566:ACA48153
567:ABF50994
568:ACA47801
569:ACJ26307
570:BAF37386
571:ADE07226
572:ACF32596
573:ACJ26175
574:ABL08848
575:ABL08849
576:ABL08855
577:ACJ26241
578:ABL08860
579:ABD91841
580:ACJ26087
581:ABL08859
582:ACQ71986
583:BAD89343
584:ABI33792
585:ABJ16836
586:ABO38270
587:CAQ64756
588:CAQ64759
589:CAQ64762
590:CAQ64765
591:ACC66056
592:ABZ91696
593:ABZ91687
594:ACZ36600
595:BAG80775
596:ADG59428
597:ADG59394
598:ACZ36586
599:ACZ46271
600:ADM95252
601:ADM95248
602:ADM95250
603:ADM95247
604:ADM95249
605:ADM95245
606:ACY80013
607:AAR99631
608:ABJ16935
609:ACR49066
610:ACU16736
611:ABJ16847
612:BAJ07722
613:BAJ07720
614:BAJ07723
615:BAJ07724
616:BAJ07726
617:BAJ07725
618:ADA69366
619:ADA69428
620:ADC97081
621:AAT12127
622:ABL08972
623:ABL08920
624:ABL08922
625:ABL08924
626:AAT12128
627:AAT12129
628:AAT12130
629:ABL08926
630:ABL08927
631:ABC68106
632:ABL08914
633:ABL08915
634:BAJ77126
635:AAT12131
636:AAT12132
637:AAT12133
638:AAW59407
639:AAT12134
640:ADG59393
641:AAT12135
642:AAT12136
643:ABW95937
644:ABL08988
645:ABD14805
646:ABC68114
647:ABC68115
648:ABL08989
649:ABL08886
650:ABL08991
651:ABC68116
652:ABC68118
653:ABL08993
654:ABL08996
655:AAT12137
656:ABC68121
657:ABW95948
658:ABL08932
659:ABL08888
660:ABL08933
661:ABL08935
662:AAT12138
663:ABC68108
664:ABL08939
665:ABL08941
666:ABL08943
667:ABL08889
668:ABL08944
669:ABL08945
670:ABL08946
671:ABL08947
672:ABL08879
673:AAT12139
674:ABL08881
675:ABL08883
676:ADC97083
677:AAT12140
678:ABL08885
679:ABC68110
680:ABL08892
681:ABC68130
682:ABL08893
683:ABL08866
684:ABC68131
685:ABJ09471
686:ABC68132
687:ABL08975
688:ABL08977
689:ABL08863
690:ABL08897
691:ABL08961
692:ABL08963
693:ABL08959
694:ABL08960
695:ABL08898
696:ACY80020
697:ACZ46268
698:ACZ36584
699:ACN39475
700:ACN39476
701:ACN39477
702:ACZ46265
703:ACZ46217
704:AAT39058
705:AAV97629
706:ACN39483
707:ABF50995
708:ADG59383
709:ACF16399
710:ABJ09481
711:ABJ98939
712:ADG59403
713:ABL08979
714:ABC68142
715:ACA47845
716:ACA47889
717:ABC68143
718:ABC68144
719:ACN39479
720:ACN39480
721:ACN39481
722:ADG59406
723:ACZ05905
724:ACA47856
725:ABL08910
726:ACN39486
727:ACN39487
728:ABL08907
729:ACA47900
730:ABL08909
731:ACN39472
732:ADG59397
733:ADG59398
734:ACA47911
735:ACA47878
736:ACA47834
737:ACZ05903
738:ABL08912
739:ABL08913
740:ACZ58125
741:ADG59411
742:ABW73770
743:AAV97632
744:ACT97039
745:ABD92958
746:ACZ36590
747:ACR49539
748:ACR49396
749:ACR49418
750:ACR49429
751:ACJ15168
752:ACH88870
753:ACH88881
754:ACR49374
755:ACR49363
756:ACR49462
757:ACR49385
758:ABI84614
759:ACY80022
760:ACY80021
761:ACY80031
762:ACY80019
763:ABJ53533
764:ACY80024
765:ABY67926
766:ABH85396
767:ABB43067
768:ACX61650
769:ABE97828
770:ACY80018
771:ACZ46272
772:AAW72230
773:AAT12141
774:AAT12142
775:AAT12143
776:AAT12144
777:AAT12145
778:ABJ09493
779:ACA47427
780:ABL08900
781:ACA47438
782:ACA47449
783:ACA47405
784:ACA47482
785:ABC68145
786:ACA47504
787:ACA47537
788:ACA47614
789:ACY80011
790:ACY80029
791:ACD12232
792:ACD12292
793:ACE73611
794:ACZ81501
795:ADD10542
796:ABJ51680
797:ABJ53566
798:ABK40500
799:AAZ72957
800:ACZ46260
801:AAZ72956
802:ABJ16946
803:ABD14801
804:ACB70536
805:ACB70470
806:ACB70481
807:ACB70492
808:ACB70514
809:ACI16715
810:ACB70525
811:ACB70624
812:ACB70547
813:ACG58578
814:ACG58545
815:ACG58479
816:ACF76230
817:ACB70668
818:ACB70679
819:ACB70712
820:ACB70569
821:ACB70745
822:ACB70767
823:ACB70778
824:ACB70800
825:ACB70580
826:ACB70591
827:ACC63270
828:ABD14803
829:ACB70602
830:BAK18404
831:ACJ14850
832:ACJ14971
833:ACJ15004
834:ACJ15015
835:ACJ15026
836:ACJ15037
837:ACJ14861
838:ACJ15114
839:ACJ15136
840:ACJ15147
841:ACJ14905
842:ACJ14916
843:ACJ14927
844:ACJ14938
845:ACF76241
846:ACI16726
847:ACY80012
848:BAE07154
849:ACA47955
850:ACA47966
851:ACA48043
852:ACA48175
853:ABL08950
854:ABL08952
855:ACA48054
856:ADG59402
857:ACH85376
858:ACA48065
859:ABL08874
860:ABL08957
861:ABL08870
862:ACH85387
863:ABL08871
864:ABL08954
865:ACA48098
866:ACA48109
867:ABL08956
868:ACH85398
869:ACA48120
870:ABL08873
871:ACA47922
872:ACA47933
873:AAT12146
874:AAT12147
875:ABJ09503
876:ADB25613
877:ADB25679
878:AAV97630
879:ACD84809
880:ACI62845
881:ABI33791
882:ACF76800
883:ABJ09506
884:AAK55426
885:ADG59426
886:ABJ09523
887:ABC68112
888:ABC68113
889:ABL08990
890:ABL08992
891:ABL08994
892:ABC68120
893:ABL08887
894:ABC68122
895:ABL08934
896:ABL08937
897:ABC68127
898:ABL08940
899:ABL08876
900:ABL08930
901:ABL08884
902:ABL08890
903:ABC68111
904:ABL08974
905:ABL08976
906:ABL08978
907:ABL08864
908:ABL08964
909:ABL08971
910:ABL08985
911:ABL08899
912:ABL08980
913:ACZ46215
914:ACZ46211
915:ACZ46212
916:ACZ46214
917:ACZ46263
918:AAT39055
919:ADG59384
920:ACJ24947
921:ABO13911
922:ABO13919
923:ABJ09533
924:ABO76690
925:ACJ15197
926:ADB25910
927:ADB25470
928:ACA47592
929:ABL08901
930:ABL08969
931:ABC68146
932:ABL08968
933:ABL08903
934:ABL08904
935:ABL08982
936:ACA47471
937:ACA47493
938:ACA47526
939:ACA47625
940:ABO76689
941:ACZ81490
942:ACZ46222
943:ABD14802
944:ABL08967
945:ABL08986
946:ABL08948
947:ACH85409
948:ABL08949
949:ACH85420
950:ABL08951
951:ABL08953
952:ACH85442
953:ACH85453
954:ABL08958
955:ABL08875
956:ACH85464
957:ACH85475
958:ACH85486
959:ACH85497
960:ACH85508
961:ABL08872
962:ACH85519
963:ADG59389
964:ACX47994
965:ABR53820
966:ADM31431
967:ADG44987
968:ACJ26329
969:ABB43066
970:ADQ74939
971:ACT75677
972:ABI49390
973:ABG75619
974:ACJ26340
975:ACJ26296
976:ABC68155
977:ABR53821
978:ABX38832
979:ADB25492
980:ADB26042
981:ADB26097
982:ABK40101
983:ACF76808
984:CAM59183
985:CAM59184
986:ACB47234
987:ACJ26142
988:ABL08854
989:ACJ26263
990:ACJ26098
991:ABL08852
992:ACZ54019
993:ABL08861
994:ACJ26274
995:ACJ26285
996:ACJ26219
997:ACJ26351
998:ABL08858
999:ABL08856
1000:ACZ46261
1001:BAI48891
1002:ABW21646
1003:ABW21676
1004:ABW21666
1005:ABW21656
1006:ABO52760
1007:ABJ16825
1008:ABQ12375
1009:ADA82207
1010:ACZ46105
1011:ABQ43791
1012:ACH43180
1013:ACZ36615
1014:ACZ46208
1015:ABC68150
1016:ABC68152
1017:BAI44485
1018:ABL08850
1019:ACY80023
1020:ACY80010
1021:ACY80017
1022:ACY80030
1023:ACA23980
1024:ACY80028
1025:ACD56364
1026:ACJ53837
1027:CAQ64752
1028:ACJ24969
1029:ACJ24958
1030:ACZ36616
1031:BAG80779
1032:ABO33710
1033:ABO33733
1034:ABO33724
1035:ABO33725
1036:ABL67780
1037:ABO33713
1038:ABO33714
1039:ABO33717
1040:ABO33722
1041:ABO33731
1042:ABO33729
1043:ABL67791
1044:ABL67792
1045:ADB26141
1046:ABJ16869
1047:AEB26720
1048:ACA47636
1049:ACA47768
1050:ACA47603
1051:ABR53822
1052:AAT74516
1053:ACJ26131
1054:ACJ26373
1055:ACJ26065
1056:BAJ78451
1057:ABR53823
1058:ABL08869
1059:ACA47779
1060:ACA47724
1061:ACA47713
1062:ADG59556
1063:ACR49348
1064:ACA23990
1065:ACZ46259
1066:BAG80781
1067:BAG80782
1068:BAK08645
1069:ABC68128
1070:ABW73759
1071:BAG80777
1072:BAG80772
1073:ACA47647
1074:ACA47658
1075:ACA47669
1076:ACA47515
1077:ACD12280
1078:ACD12270
1079:ACD12261
1080:ACD12250
1081:ABC69223
1082:ABJ53601
1083:ABE97818
1084:ACR49064
1085:ACZ36617
1086:ADQ92589
1087:ACD37787
1088:ACJ26186
1089:ACJ26208
1090:ACJ26076
1091:ACV41643
1092:ACU15974
1093:ADG59413
1094:ACA47702
1095:ACA47812
1096:ACA47746
1097:ACA47757
1098:ACJ26164
1099:ABI33796
1100:ACF76801
1101:ACA21684
1102:ACX47995
1103:AAX53558
1104:ABJ53555
1105:AAT74515
1106:ADF65090
1107:AAZ29582
1108:AAZ29583
1109:AAZ29584
1110:AAZ29585
1111:ACR48938
1112:BAG80783
1113:ACX47993
1114:ABR53824
1115:ABR53825
1116:ACF76805
1117:ACA28819
1118:ABO44251
1119:ABI85168
1120:ACF40967
1121:ACH85541
1122:ACA03218
1123:ACA03219
1124:ACA03220
1125:ABO44295
1126:ADB25602
1127:ADB25965
1128:ACF36753
1129:ACB47242
1130:ABO76691
1131:ABQ58871
1132:ACZ36618
1133:ADB25976
1134:ACD12239
1135:ACZ36594
1136:ABL08851
1137:ACJ26120
1138:BAG68175
1139:BAG71014
1140:BAG71025
1141:ABR53827
1142:ABR53826
1143:BAG32238
1144:BAJ72683
1145:BAJ10010
1146:BAE96960
1147:ACZ36593
1148:BAE48330
1149:ABY40853
1150:ACX47996
1151:AAX53557
1152:ABX83937
1153:ABX83952
1154:ADG59386
1155:ACZ36582
1156:ABI33794
1157:AAF74317

SWINE FLU H1N1
1:BAH02030
2:ADY70856
3:ADY70866
4:ADY70876
5:ADY70886
6:ADY70896
7:ADY70906
8:ADY70916
9:ADY70926
10:ADY70936
11:AAY56898
12:ADY70946
13:ADY70956
14:ACR83996
15:ADY70966
16:ADY70986
17:ADY70976
18:ACR83993
19:ADY70996
20:ADY71016
21:ADY72140
22:ADY71026
23:ADY71036
24:ADY71046
25:ACR84005
26:ADY71056
27:ACR83997
28:ADY71066
29:ABV25640
30:AAU25851
31:ACU46724
32:ADY71096
33:ADY71106
34:ADY71116
35:ACY67029
36:ACY67030
37:ACY67028
38:ADF83500
39:ACY67026
40:ADY71147
41:ADY71157
42:ACR26701
43:ACR26703
44:ACR26705
45:ACR26707
46:ACR26709
47:ACR26711
48:ACR26713
49:ACR26715
50:ACR26717
51:ACR26719
52:ACR26721
53:ACR26723
54:ACR26725
55:ACR26727
56:ACR26729
57:ACR26732
58:ACR26734
59:ABD78104
60:ABE12634
61:ABB86887
62:ABB86877
63:ABB86907
64:BAH02040
65:ADY71168
66:ACY67025
67:ADY71179
68:ACY67020
69:ACY67023
70:ADY71190
71:ACY67019
72:ACY67018
73:ACR39183
74:ACR39185
75:ACR39184
76:ACY67021
77:ABV25643
78:ACR26699
79:ABE27153
80:ABB86937
81:ABB86946
82:ABS00326
83:ACE77927
84:BAH02050
85:BAH02060
86:ACR39195
87:ACU12607
88:ADY71296
89:ADY71307
90:ADY71329
91:ADY71350
92:ABY40406
93:ABY40407
94:ACK57687
95:BAH02080
96:ACA25337
97:BAH02070
98:ACE77928
99:BAJ14117
100:ADY71361
101:ADY71372
102:ADY71383
103:ADY71394
104:ADY71405
105:ACN50264
106:ACM80370
107:ADY71427
108:ABY40409
109:ABS00315
110:ACY06447
111:ACY06448
112:ACY06449
113:ACY06446
114:ACY06450
115:ADY71449
116:ADY71460
117:ADY71471
118:ADY71482
119:ADB82655
120:ACN72617
121:ADY71493
122:ADK26597
123:ADY71504
124:ADY71515
125:ACR39188
126:ACH69547
127:ADY71526
128:ADY71537
129:ADY71548
130:ADY71558
131:ACN39277
132:ACK57727
133:ADY72632
134:ACJ06667
135:CAZ68645
136:ACU68852
137:ADO34911
138:ACR84001
139:ACY06451
140:BAI83394
141:BAI83395
142:BAI83396
143:ACK57767
144:ACK57747
145:ADY71569
146:ACK57737
147:ACK57787
148:ACK57777
149:ACK57757
150:ACK57707
151:ACK57697
152:ACK57717
153:ADY71580
154:CAZ68643
155:ADH83374
156:ADO34915
157:ADY71601
158:ADO34919
159:ADY71612
160:ADD21457
161:ADD21447
162:ADO34923
163:ADY71623
164:ACY06452
165:ACY06453
166:ADY71656
167:ADY71634
168:ADO34927
169:ADY71667
170:ACU12855
171:ADY71733
172:ADY71744
173:ADY71755
174:ADY71722
175:ADY71689
176:ADY71678
177:ADY71700
178:ADY71711
179:ACY06623
180:ADY71787
181:ADY71766
182:ADA72003
183:ACT33157
184:ACT33158
185:ACT33159
186:ACT33162
187:ACT33163
188:ACT33160
189:ACT33161
190:ADF83511
191:ADH83377
192:ADG08198
193:ADC32526
194:ADG08209
195:ADG08220
196:ACY82404
197:ADG08253
198:ADG08264
199:ADG08286
200:ADG08275
201:ADG08319
202:ADG08297
203:ADG08308
204:ADV58114
205:ADX96236
206:ADV58120
207:ADV58121
208:ADV74744
209:ADU85802
210:ADH83379
211:BAI49135
212:ADG08329
213:ADG08339
214:ADG01958
215:ADG01978
216:ADY80135
217:ADF83497
218:ADA63254
219:ADG08451
220:ADG08462
221:ADP05204
222:ADB82958
223:ADB82962
224:ADU85609
225:ADA70669
226:ADG01948
227:ADG58952
228:ADG58954
229:ADG58953
230:ADG58955
231:ADG58950
232:ADG58951
233:ADG58956
234:ADG58957
235:ADG58958
236:ADG58959
237:ADG58960
238:ADG08360
239:ADG08370
240:ADW93963
241:ADU85629
242:ADU85619
243:ADD84723
244:ADF28932
245:ADB82966
246:ADD64916
247:ADD64920
248:ADG08517
249:ADG08506
250:ADG08528
251:ADD64928
252:ADD64932
253:ADD64924
254:ADD64908
255:ADG58965
256:ADG08440
257:ADG08430
258:ADD37828
259:ADW93943
260:ADW93953
261:ADW93933
262:ADW93923
263:ADG59044
264:ADD64936
265:ADD64940
266:ADD64944
267:ADD64948
268:ADD64952
269:ADG85221
270:ADG85225
271:ADG85233
272:ADG85241
273:ADG85245
274:ADG85229
275:ADG85237
276:ADG85793
277:ADX31858
278:ADG85249
279:ADJ18753
280:ADN95948
281:ADN95952
282:ADN95956
283:ADN95960
284:ADX60692
285:ADJ38087
286:ADN95964
287:ADN95968
288:ADJ38088
289:ADX31859
290:AEB80459
291:ADO39882
292:ADY80087
293:ADQ54383
294:AEB80442
295:ADW93781
296:ADW93785
297:ADW93789
298:ADW93793
299:ADW93797
300:ADW93801
301:AEC23322
302:AEC23323
303:AEC23324
304:AEC23329
305:AEC23330
306:AEC23331
307:AEC23332
308:AEC23335
309:AEC23338
310:AEC23343
311:AEC23341
312:AEC23342
313:ADZ96085
314:AEA86524

HIV-B Intra-Host
1:AF137767
2:AF137768
3:AF137769
4:AF137770
5:AF137771
6:AF137772
7:AF137773
8:AF137774
9:AF137775
10:AF137776
11:AF137777
12:AF137778
13:AF137779
14:AF137780
15:AF137781
16:AF137782
17:AF137783
18:AF137784
19:AF137785
20:AF137786
21:AF137787
22:AF137788
23:AF137789
24:AF137790
25:AF137791
26:AF137792
27:AF137793
28:AF137794
29:AF137795
30:AF137796
31:AF137797
32:AF137798
33:AF137799
34:AF137800
35:AF137801
36:AF137802
37:AF137803
38:AF137804
39:AF137805
40:AF137806
41:AF137807
42:AF137808
43:AF137809
44:AF137810
45:AF137811
46:AF137812
47:AF137813
48:AF137814
49:AF137815
50:AF137816
51:AF137817
52:AF137818
53:AF137819
54:AF137820
55:AF137821
56:AF137822
57:AF137823
58:AF137824
59:AF137825
60:AF137826
61:AF137827
62:AF137828
63:AF137829
64:AF137830
65:AF137831
66:AF137832
67:AF137833
68:AF137834
69:AF137835
70:AF137836
71:AF137837
72:AF137838
73:AF137839
74:AF137840
75:AF137841
76:AF137842
77:AF137843
78:AF137844
79:AF137845
80:AF137846
81:AF137847
82:AF137848
83:AF137849
84:AF137850
85:AF137851
86:AF137852
87:AF137853
88:AF137854
89:AF137855
90:AF137856
91:AF137857
92:AF137858
93:AF137859
94:AF137860
95:AF137861
96:AF137862
97:AF137863
98:AF137864
99:AF137865
100:AF137866
101:AF137867
102:AF137868
103:AF137869
104:AF137870
105:AF137871
106:AF137872
107:AF137873
108:AF137874
109:AF137875
110:AF137876
111:AF137877
112:AF137878
113:AF137879
114:AF137880
115:AF137881
116:AF137882
117:AF137883
118:AF137884
119:AF137885
120:AF137886
121:AF137887
122:AF137888
123:AF137889
124:AF137890
125:AF137891
126:AF137892
127:AF137893
128:AF137894
129:AF137895
130:AF137896
131:AF137897
132:AF204402
133:AF204403
134:AF204404
135:AF204405
136:AF204406
137:AF204407
138:AF204408
139:AF204409
140:AF204410
141:AF204411
142:AF204412
143:AF204413
144:AF204414
145:AF204415
146:AF204416
147:AF204417
148:AF204418
149:AF204419
150:AF204420
151:AF204421
152:AF204422
153:AF204423
154:AF204424
155:AF204425
156:AF204426
157:AF204427
158:AF204428
159:AF204429
160:AF204430
161:AF204431
162:AF204432
163:AF204433
164:AF204434
165:AF204435
166:AF204436
167:AF204437
168:AF204438
169:AF204439
170:AF204440
171:AF204441
172:AF204442
173:AF204443
174:AF204444
175:AF204445
176:AF204446
177:AF204447
178:AF204448
179:AF204449
180:AF204450
181:AF204451
182:AF204452
183:AF204453
184:AF204454
185:AF204455
186:AF204456
187:AF204457
188:AF204458
189:AF204459
190:AF204460
191:AF204461
192:AF204462
193:AF204463
194:AF204464
195:AF204465
196:AF204466
197:AF204467
198:AF204468
199:AF204469
200:AF204470
201:AF204471
202:AF204472
203:AF204473
204:AF204474
205:AF204475
206:AF204476
207:AF204477
208:AF204478
209:AF204479
210:AF204480
211:AF204481
212:AF204482
213:AF204483
214:AF204484
215:AF204485
216:AF204486
217:AF204487
218:AF204488
219:AF204489
220:AF204490
221:AF204491
222:AF204492
223:AF204493
224:AF204494
225:AF204495
226:AF204496
227:AF204497
228:AF204498
229:AF204499
230:AF204500
231:AY348333
232:AY348334
233:AY348335
234:AY348336
235:AY348337
236:AY348338
237:AY348339
238:AY348340
239:AY348341
240:AY348342
241:AY348343
242:AY348344
243:AY348345
244:AY348346
245:AY348347
246:AY348348
247:AY348349
248:AY348350
249:AY348351
250:AY348352
251:AY348353
252:AY348354
253:AY348355
254:AY348356
255:AY348357
256:AY348358
257:AY348359
258:AY348360
259:AY348361
260:AY348362
261:AY348363
262:AY348364
263:AY348365
264:AY348366
265:AY348367
266:AY348368
267:AY348369
268:AY348370
269:AY348371
270:AY348372
271:AY348373
272:AY348374
273:AY348375
274:AY348376
275:AY348377
276:AY348378
277:AY348379
278:AY348380
279:AY348381
280:AY348382
281:AY348383
282:AY348384

HIV-B Inter-Host
1:AB078005
2:AB221005
3:AB221125
4:AB286955
5:AB287364
6:AB287366
7:AB287369
8:AB289587
9:AB289589
10:AB428551
11:AB428552
12:AB428553
13:AB428554
14:AB428555
15:AB428556
16:AB428557
17:AB428558
18:AB428559
19:AB428560
20:AB428561
21:AB428562
22:AB480692
23:AB480694
24:AB480696
25:AB485638
26:AB485641
27:AF003887
28:AF004394
29:AF041126
30:AF041128
31:AF041129
32:AF041131
33:AF041132
34:AF041133
35:AF042102
36:AF042103
37:AF042104
38:AF042105
39:AF051463
40:AF051512
41:AF065559
42:AF065561
43:AF065563
44:AF065569
45:AF065591
46:AF069139
47:AF069524
48:AF070521
49:AF100937
50:AF112539
51:AF112542
52:AF112547
53:AF112550
54:AF112554
55:AF112560
56:AF137629
57:AF137766
58:AF137898
59:AF138004
60:AF138166
61:AF138305
62:AF138412
63:AF138531
64:AF138652
65:AF209204
66:AF224507
67:AF254778
68:AF254779
69:AF254781
70:AF256204
71:AF277061
72:AF277065
73:AF286365
74:AF290622
75:AF290779
76:AF292243
77:AF292327
78:AF349770
79:AF349839
80:AF391549
81:AF391550
82:AF391553
83:AF394473
84:AF401048
85:AF401053
86:AF403514
87:AF403522
88:AF403527
89:AF403530
90:AF403531
91:AF403536
92:AF403538
93:AF418508
94:AF418521
95:AF418526
96:AF418534
97:AF422748
98:AF422753
99:AF422759
100:AF422763
101:AF422771
102:AF422780
103:AF422785
104:AF451525
105:AF488236
106:AF535219
107:AF535272
108:AF535376
109:AF535429
110:AF535485
111:AF538302
112:AF538303
113:AF538304
114:AF538305
115:AF538306
116:AF538307
117:AJ271445
118:AJ272657
119:AJ272666
120:AJ417408
121:AJ417411
122:AJ417414
123:AJ417417
124:AJ417420
125:AJ417423
126:AJ417426
127:AJ417429
128:AJ418478
129:AJ418495
130:AJ418514
131:AJ418521
132:AJ418531
133:AJ535590
134:AJ535600
135:AJ535608
136:AJ535612
137:AJ535616
138:AY075714
139:AY075785
140:AY075851
141:AY076026
142:AY076231
143:AY076444
144:AY076573
145:AY076752
146:AY076821
147:AY077010
148:AY077182
149:AY077252
150:AY077332
151:AY077385
152:AY139698
153:AY139732
154:AY156744
155:AY156796
156:AY173951
157:AY173952
158:AY173954
159:AY173955
160:AY180905
161:AY223743
162:AY247022
163:AY247218
164:AY247219
165:AY247220
166:AY247221
167:AY247222
168:AY247223
169:AY247224
170:AY247225
171:AY247251
172:AY302761
173:AY302820
174:AY302873
175:AY302938
176:AY303005
177:AY303074
178:AY308760
179:AY314044
180:AY322081
181:AY322089
182:AY331285
183:AY331287
184:AY331291
185:AY331292
186:AY331294
187:AY331296
188:AY357338
189:AY423381
190:AY426125
191:AY449806
192:AY450056
193:AY451012
194:AY451023
195:AY451036
196:AY451046
197:AY451057
198:AY451069
199:AY483423
200:AY483503
201:AY483506
202:AY483551
203:AY549006
204:AY549051
205:AY549087
206:AY549124
207:AY561236
208:AY561239
209:AY561240
210:AY561245
211:AY579434
212:AY579442
213:AY586542
214:AY586543
215:AY608576
216:AY612855
217:AY669707
218:AY669709
219:AY669711
220:AY669713
221:AY669715
222:AY669717
223:AY669718
224:AY669719
225:AY669721
226:AY669724
227:AY669725
228:AY669727
229:AY669731
230:AY669733
231:AY693912
232:AY693924
233:AY693932
234:AY693941
235:AY693952
236:AY693962
237:AY779550
238:AY779553
239:AY779557
240:AY795904
241:AY795905
242:AY818644
243:AY835438
244:AY835441
245:AY835447
246:AY835449
247:AY835450
248:AY835451
249:AY835452
250:AY835748
251:AY835754
252:AY835755
253:AY835757
254:AY835759
255:AY835762
256:AY835766
257:AY835770
258:AY835774
259:AY835777
260:AY835779
261:AY905493
262:AY905494
263:AY905495
264:AY905496
265:AY905497
266:AY945710
267:AY945711
268:AY970946
269:BD016766
270:CQ958303
271:DL258710
272:DL258715
273:DQ007901
274:DQ007902
275:DQ007903
276:DQ177188
277:DQ177190
278:DQ177191
279:DQ177192
280:DQ177195
281:DQ177198
282:DQ177199
283:DQ177200
284:DQ177201
285:DQ177202
286:DQ177203
287:DQ177207
288:DQ177208
289:DQ177210
290:DQ177211
291:DQ178989
292:DQ207940
293:DQ207942
294:DQ207943
295:DQ295192
296:DQ295193
297:DQ295195
298:DQ295196
299:DQ296677
300:DQ296692
301:DQ296826
302:DQ296844
303:DQ296864
304:DQ296936
305:DQ296956
306:DQ296971
307:DQ296984
308:DQ297004
309:DQ297022
310:DQ297039
311:DQ313246
312:DQ339425
313:DQ339426
314:DQ356577
315:DQ356581
316:DQ396398
317:DQ401572
318:DQ401599
319:DQ401638
320:DQ410040
321:DQ410062
322:DQ410069
323:DQ410087
324:DQ410101
325:DQ410109
326:DQ410131
327:DQ410188
328:DQ410217
329:DQ410227
330:DQ410246
331:DQ410284
332:DQ410325
333:DQ410373
334:DQ410404
335:DQ410427
336:DQ410479
337:DQ410511
338:DQ410528
339:DQ410542
340:DQ410560
341:DQ410573
342:DQ410588
343:DQ410607
344:DQ410619
345:DQ487188
346:DQ487190
347:DQ526029
348:DQ526034
349:DQ526035
350:DQ526040
351:DQ526051
352:DQ526057
353:DQ526065
354:DQ526079
355:DQ526101
356:DQ526104
357:DQ526121
358:DQ526128
359:DQ526146
360:DQ526173
361:DQ526207
362:DQ526225
363:DQ526242
364:DQ526262
365:DQ672623
366:DQ676870
367:DQ676874
368:DQ676877
369:DQ676880
370:DQ676883
371:DQ676886
372:DQ823362
373:DQ823363
374:DQ823364
375:DQ837381
376:DQ852990
377:DQ853101
378:DQ853306
379:DQ853427
380:DQ853455
381:DQ885604
382:DQ886037
383:DQ924864
384:DQ990880
385:EF121404
386:EF125655
387:EF159970
388:EF159971
389:EF159972
390:EF159973
391:EF159974
392:EF179866
393:EF179881
394:EF179908
395:EF179924
396:EF179939
397:EF179952
398:EF179964
399:EF179994
400:EF180010
401:EF363122
402:EF555892
403:EF555930
404:EF555992
405:EF556031
406:EF556106
407:EF579969
408:EF593184
409:EF593187
410:EF593188
411:EF593189
412:EF593190
413:EF593191
414:EF593192
415:EF593193
416:EF593194
417:EF593195
418:EF593196
419:EF593197
420:EF593199
421:EF593200
422:EF593201
423:EF593202
424:EF593203
425:EF593204
426:EF593205
427:EF593206
428:EF593207
429:EF593208
430:EF593209
431:EF593210
432:EF593211
433:EF593212
434:EF593213
435:EF593216
436:EF593217
437:EF593218
438:EF593219
439:EF593220
440:EF593221
441:EF593222
442:EF593223
443:EF593224
444:EF593225
445:EF593226
446:EF593227
447:EF593228
448:EF593229
449:EF593230
450:EF593231
451:EF593232
452:EF593233
453:EF593234
454:EF593238
455:EF593239
456:EF593240
457:EF593241
458:EF593242
459:EF593243
460:EF593244
461:EF593245
462:EF593247
463:EF593248
464:EF593249
465:EF593251
466:EF593253
467:EF593254
468:EF593256
469:EF593257
470:EF593259
471:EF593260
472:EF593261
473:EF593262
474:EF593263
475:EF593264
476:EF593265
477:EF593266
478:EF593267
479:EF593268
480:EF593269
481:EF593270
482:EF593271
483:EF593272
484:EF593273
485:EF593274
486:EF593275
487:EF593276
488:EF593277
489:EF593279
490:EF593281
491:EF593282
492:EF593283
493:EF593284
494:EF593285
495:EF593286
496:EF593287
497:EF593288
498:EF593289
499:EF593290
500:EF593291
501:EF593292
502:EF593293
503:EF593294
504:EF593295
505:EF593296
506:EF593297
507:EF593298
508:EF593299
509:EF593300
510:EF593301
511:EF593302
512:EF593303
513:EF593304
514:EF593305
515:EF593306
516:EF593307
517:EF593308
518:EF593309
519:EF593310
520:EF593311
521:EF593312
522:EF593313
523:EF593314
524:EF593315
525:EF593316
526:EF593317
527:EF593318
528:EF593319
529:EF624488
530:EF624489
531:EF624491
532:EF624499
533:EF624506
534:EF624507
535:EF624508
536:EF624514
537:EF624516
538:EF624518
539:EF624519
540:EF624853
541:EF643652
542:EF643656
543:EF643659
544:EU023922
545:EU023923
546:EU131787
547:EU131788
548:EU131789
549:EU131790
550:EU131791
551:EU131792
552:EU131793
553:EU131794
554:EU131795
555:EU131796
556:EU131797
557:EU131798
558:EU131800
559:EU131801
560:EU131802
561:EU131803
562:EU131804
563:EU131805
564:EU131806
565:EU131807
566:EU131808
567:EU131809
568:EU131810
569:EU184091
570:EU184106
571:EU184118
572:EU184131
573:EU184146
574:EU184163
575:EU184180
576:EU184196
577:EU184211
578:EU184227
579:EU184242
580:EU184258
581:EU184274
582:EU184289
583:EU184306
584:EU184321
585:EU184337
586:EU184353
587:EU184368
588:EU184383
589:EU184399
590:EU184414
591:EU184429
592:EU184445
593:EU184459
594:EU184474
595:EU184486
596:EU184502
597:EU184512
598:EU184527
599:EU184538
600:EU184553
601:EU184570
602:EU184589
603:EU184608
604:EU184627
605:EU184642
606:EU214586
607:EU272190
608:EU272199
609:EU272208
610:EU272217
611:EU272226
612:EU272236
613:EU272244
614:EU272246
615:EU272261
616:EU272269
617:EU272271
618:EU272280
619:EU272289
620:EU272307
621:EU272312
622:EU272325
623:EU489665
624:EU489670
625:EU577479
626:EU577589
627:EU588732
628:EU588748
629:EU588763
630:EU588776
631:EU588804
632:EU588818
633:EU588833
634:EU588842
635:EU588857
636:EU588870
637:EU588884
638:EU588897
639:EU588908
640:EU588922
641:EU588936
642:EU588950
643:EU668963
644:EU668967
645:EU668969
646:EU668970
647:EU668972
648:EU668973
649:EU668978
650:EU668981
651:EU743973
652:EU744014
653:EU744055
654:EU744097
655:EU744146
656:EU770717
657:EU839596
658:EU839597
659:EU839598
660:EU839600
661:EU839601
662:EU839602
663:EU839603
664:EU839604
665:EU839605
666:EU839606
667:EU839607
668:EU839608
669:EU839609
670:EU839610
671:EU915518
672:EU915533
673:FJ147091
674:FJ147106
675:FJ147124
676:FJ147139
677:FJ147145
678:FJ446753
679:FJ446780
680:FJ446854
681:FJ446945
682:FJ446965
683:FJ469718
684:FJ469721
685:FJ469764
686:FJ496072
687:FJ496081
688:FJ515874
689:FJ653098
690:FJ653122
691:FJ653146
692:FJ653194
693:FJ653218
694:FJ653242
695:FJ653332
696:FJ653380
697:FJ653404
698:FJ653428
699:FJ653452
700:FJ653476
701:FJ653500
702:FJ653524
703:FJ653548
704:FJ653572
705:FJ653596
706:FJ853622
707:FJ861831
708:FJ861857
709:FJ861901
710:FJ861923
711:FJ949637
712:FJ949806
713:FJ975207
714:FJ975228
715:FJ975233
716:FJ975251
717:FJ975269
718:FJ975274
719:FJ975283
720:FJ975284
721:FJ975287
722:FJ975289
723:FJ975327
724:FJ975329
725:FJ975330
726:FJ975331
727:FJ975351
728:FJ975366
729:FM865459
730:FM865470
731:FM865471
732:FM865475
733:FM865476
734:FM865479
735:FM865509
736:FM865510
737:FM865525
738:GQ256645
739:GQ256646
740:GQ260025
741:GQ444145
742:GQ444152
743:GQ444165
744:GQ444179
745:GQ444190
746:GQ444201
747:GQ444205
748:GQ444218
749:GQ444236
750:GQ444249
751:GQ444280
752:GQ444296
753:GQ444322
754:GQ456496
755:GQ456555
756:GQ456611
757:GQ456668
758:GQ456875
759:GQ496667
760:GQ496713
761:GQ496805
762:GQ496856
763:GQ507803
764:GQ507823
765:GQ507824
766:GQ508022
767:GQ508138
768:GQ859192
769:GQ859301
770:GQ859308
771:GQ859319
772:GU177863
773:GU191348
774:GU191374
775:GU191376
776:GU191378
777:GU191380
778:GU191382
779:GU191384
780:GU191386
781:GU191388
782:GU191392
783:GU191430
784:GU191432
785:GU191434
786:GU191436
787:GU191438
788:GU191440
789:GU191442
790:GU204919
791:GU204922
792:GU204925
793:GU204929
794:GU204933
795:GU204941
796:GU206564
797:GU206610
798:GU206676
799:GU206740
800:GU362883
801:GU362885
802:GU362886
803:GU455425
804:GU455456
805:GU455476
806:GU455494
807:GU455514
808:GU562001
809:GU562028
810:GU562058
811:GU562080
812:GU562105
813:GU562134
814:GU562153
815:GU562218
816:GU562249
817:GU562271
818:GU733713
819:HM001587
820:HM001674
821:HM001795
822:HM002004
823:HM030559
824:HM030560
825:HM030562
826:HM030564
827:HM215365
828:HM234442
829:HM234444
830:HM234446
831:HM234448
832:HM234450
833:HM234452
834:HM234454
835:HM234456
836:HM234458
837:HM234460
838:HM234462
839:HM234464
840:HM234466
841:HM234468
842:HM234470
843:HM234472
844:HM234474
845:HM234476
846:HM234478
847:HM234480
848:HM234482
849:HM234484
850:HM234486
851:HM234488
852:HM234490
853:HM234492
854:HM234494
855:HM234496
856:HM234498
857:HM234500
858:HM355543
859:HM586187
860:HM586193
861:HM586198
862:HM586206
863:HM586210
864:HM638460
865:HM638516
866:HM638548
867:HM638583
868:HM769943
869:HM771412
870:HQ238279
871:HQ238282
872:HQ238284
873:HQ238287
874:HQ377375
875:HQ377411
876:HQ377435
877:HQ377459
878:HQ377483
879:HQ882159
880:JF320002
881:JF320007
882:JF320008
883:JF320011
884:JF320012
885:JF320017
886:JF320018
887:JF320028
888:JF320036
889:JF320038
890:JF320043
891:JF320044
892:JF320045
893:JF320048
894:JF320054
895:JF320072
896:JF320083
897:JF320099
898:JF320120
899:JF320131
900:JF320144
901:JF320145
902:JF320150
903:JF320160
904:JF320173
905:JF320179
906:JF320183
907:JF320185
908:JF320186
909:JF320189
910:JF320191
911:JF320196
912:JF320197
913:JF320198
914:JF320230
915:JF320241
916:JF320259
917:JF320276
918:JF320308
919:JF320315
920:JF320329
921:JF320356
922:JF320361
923:JF320363
924:JF320375
925:JF320380
926:JF320387
927:JF320394
928:JF320411
929:JF320422
930:JF320427
931:JF320460
932:JF320482
933:JF320497
934:JF320520
935:JF320530
936:JF320539
937:JF320559
938:JF320564
939:JF320570
940:JF320592
941:JF320613
942:JF320615
943:JF320630
944:JF440652
945:JF440674
946:K03346
947:L48063
948:L48064
949:L48065
950:L48066
951:L48069
952:L48071
953:L48073
954:M12507
955:M13137
956:M26727
957:M37491
958:M93258
959:U08441
960:U08446
961:U08447
962:U08450
963:U08796
964:U08801
965:U08802
966:U13240
967:U13242
968:U16094
969:U16217
970:U16764
971:U16766
972:U16768
973:U16770
974:U16772
975:U16774
976:U16776
977:U16778
978:U23673
979:U23683
980:U23691
981:U23700
982:U35894
983:U35936
984:U35981
985:U36016
986:U36074
987:U36114
988:U39258
989:U43141
990:U47745
991:U47760
992:U47769
993:U47776
994:U47783
995:U47798
996:U47950
997:U47992
998:U48033
999:U48117
1000:U48166
1001:U69584
1002:U79720
1003:U84792
1004:U84795
1005:U84800
1006:U84803
1007:U84807
1008:U84812
1009:U84816
1010:U84818
1011:U84821
1012:U84823
1013:U84827
1014:U84831
1015:U84833
1016:U84837
1017:U84842
1018:U84847
1019:U84849
1020:U84872
1021:U84886
1022:U90934
1023:X72040

MEASLES VIRUS
1:AB088149.1
2:AB088150.1
3:AB088151.1
4:AB088153.1
5:AB088156.1
6:AB088166.1
7:AB088173.1
8:AB088174.1
9:AB088176.1
10:AB088183.1
11:AB088184.1
12:AB088189.1
13:AB088191.1
14:AB095423.1
15:AB095425.1
16:AB095426.1
17:AB095428.1
18:AB099686.1
19:AB099687.1
20:AB099688.1
21:AB104874.1
22:AB104876.1
23:AB104879.2
24:AB104880.1
25:AB186905.1
26:AB306927.1
27:AB306928.1
28:AB306929.1
29:AB367914.1
30:AB367918.1
31:AB426544.1
32:AB426895.1
33:AB426896.1
34:AB426898.1
35:AB447501.1
36:AB493818.1
37:AB493820.1
38:AB509376.1
39:AB514002.1
40:AB514003.1
41:AB514004.1
42:AB514005.1
43:AB514007.1
44:AB514008.1
45:AB514009.1
46:AB514010.1
47:AB514011.1
48:AB514012.1
49:AB514013.1
50:AB514017.1
51:AB514018.1
52:AB514019.1
53:AB514020.1
54:AB514021.1
55:AB514022.1
56:AB514024.1
57:AB514025.1
58:AB514026.1
59:AB514027.1
60:AB514029.1
61:AB514030.1
62:AB564297.1
63:AB568326.1
64:AB568485.1
65:AB568486.1
66:AB573808.1
67:AB573809.1
68:AB573811.1
69:AB573812.1
70:AB576644.1
71:AB602911.1
72:AB602912.1
73:AB611685.1
74:AB621949.1
75:AF149061.1
76:AF149062.1
77:AF149063.1
78:AF149064.1
79:AF149065.1
80:AF149066.1
81:AF171233.1
82:AF193512.1
83:AF193513.1
84:AF243439.1
85:AF243440.1
86:AF243442.1
87:AF243443.1
88:AF243444.1
89:AF243446.1
90:AF243447.1
91:AF243449.1
92:AF243450.1
93:AF243456.1
94:AF243459.1
95:AF243463.1
96:AF243464.1
97:AF243465.1
98:AF243466.1
99:AF243468.1
100:AF243471.1
101:AF243472.1
102:AF311788.1
103:AF311793.1
104:AF311797.1
105:AF311798.1
106:AF311799.1
107:AF311806.1
108:AF311809.1
109:AF311810.1
110:AF311812.1
111:AF311814.1
112:AF311815.1
113:AF311816.1
114:AF311817.1
115:AF311818.1
116:AF311819.1
117:AF353622.1
118:AF410987.1
119:AF410988.1
120:AF410989.1
121:AF410990.1
122:AF410991.1
123:AF410992.1
124:AF410993.1
125:AF410994.1
126:AF410995.1
127:AF410996.1
128:AF410997.1
129:AF410998.1
130:AF410999.1
131:AF411000.1
132:AF411001.1
133:AF411002.1
134:AF411003.1
135:AF411004.1
136:AF411005.1
137:AF427163.1
138:AF427165.1
139:AF427166.1
140:AF458648.1
141:AF458650.1
142:AF481483.1
143:AF481484.1
144:AF481485.1
145:AF481486.1
146:AF481487.1
147:AF481489.1
148:AF481490.1
149:AF481491.1
150:AF481492.1
151:AF481493.1
152:AF481494.1
153:AF484943.1
154:AF484944.1
155:AF484945.1
156:AF519493.1
157:AF532928.1
158:AM778835.1
159:AM778839.1
160:AY043459.1
161:AY043460.1
162:AY055850.1
163:AY055851.1
164:AY160180.1
165:AY160182.1
166:AY160183.1
167:AY160887.1
168:AY160923.1
169:AY160943.1
170:AY160945.1
171:AY160950.1
172:AY212161.1
173:AY212164.1
174:AY212165.1
175:AY212166.1
176:AY212185.1
177:AY212208.1
178:AY212214.1
179:AY212215.1
180:AY249250.1
181:AY249251.1
182:AY249252.1
183:AY249255.1
184:AY249258.1
185:AY253333.1
186:AY274584.1
187:AY274588.1
188:AY274596.1
189:AY274603.1
190:AY274605.1
191:AY274606.1
192:AY274614.1
193:AY303618.1
194:AY456396.1
195:AY456398.1
196:AY456405.1
197:AY456406.1
198:AY456407.1
199:AY456408.1
200:AY456409.1
201:AY521170.1
202:AY521175.1
203:AY521177.1
204:AY523577.1
205:AY523579.1
206:AY523580.1
207:AY530193.1
208:AY585733.1
209:AY640114.1
210:AY643720.1
211:AY649758.2
212:AY841168.1
213:AY920726.1
214:AY953414.1
215:AY953415.1
216:AY953416.1
217:AY953417.1
218:AY953418.1
219:DQ023696.1
220:DQ023697.1
221:DQ099555.1
222:DQ116043.1
223:DQ116044.1
224:DQ116046.1
225:DQ116047.1
226:DQ120772.1
227:DQ120774.1
228:DQ148452.1
229:DQ148453.1
230:DQ267508.1
231:DQ267519.1
232:DQ267521.1
233:DQ267522.1
234:DQ267524.1
235:DQ267525.1
236:DQ267526.1
237:DQ267527.1
238:DQ388884.1
239:DQ388885.1
240:DQ388887.1
241:DQ388892.1
242:DQ388897.1
243:DQ388898.1
244:DQ388899.1
245:DQ388900.1
246:DQ388901.1
247:DQ398054.1
248:DQ398055.1
249:DQ398056.1
250:DQ398060.1
251:DQ398061.1
252:DQ398062.1
253:DQ398066.1
254:DQ398067.1
255:DQ398068.1
256:DQ398069.1
257:DQ398076.1
258:DQ398077.1
259:DQ398078.1
260:DQ398079.1
261:DQ398080.1
262:DQ398082.1
263:DQ400386.1
264:DQ400387.1
265:DQ400388.1
266:DQ400389.1
267:DQ400390.1
268:DQ400391.1
269:DQ400392.1
270:DQ400393.1
271:DQ400394.1
272:DQ400396.1
273:DQ400397.1
274:DQ665363.1
275:DQ779206.1
276:DQ779208.1
277:DQ779209.1
278:DQ779214.1
279:DQ779216.1
280:DQ779219.1
281:DQ779220.1
282:DQ839366.1
283:DQ839369.1
284:DQ839370.1
285:DQ903068.1
286:DQ903070.1
287:DQ917453.1
288:DQ917457.1
289:DQ917459.1
290:DQ917460.1
291:DQ917464.1
292:DQ917466.1
293:DQ917469.1
294:DQ917470.1
295:DQ917472.1
296:DQ917476.1
297:DQ917479.1
298:DQ917480.1
299:DQ917481.1
300:EF017348.1
301:EF428169.1
302:EF428172.1
303:EF428176.1
304:EF428177.1
305:EF469771.1
306:EF607927.1
307:EF607928.1
308:EF607930.1
309:EU085473.1
310:EU086723.1
311:EU086724.1
312:EU086725.1
313:EU086728.1
314:EU086730.1
315:EU086731.1
316:EU086734.1
317:EU105460.1
318:EU105461.1
319:EU105463.1
320:EU105465.1
321:EU105466.1
322:EU105467.1
323:EU109766.1
324:EU109767.1
325:EU109768.1
326:EU109770.1
327:EU109772.1
328:EU117223.1
329:EU117225.1
330:EU117226.1
331:EU117228.1
332:EU117229.1
333:EU117230.1
334:EU117231.1
335:EU139076.1
336:EU139077.1
337:EU139085.1
338:EU139091.1
339:EU139092.1
340:EU139093.1
341:EU139094.1
342:EU139097.1
343:EU139098.1
344:EU139100.1
345:EU139101.1
346:EU139102.1
347:EU139104.1
348:EU139105.1
349:EU139108.1
350:EU139109.1
351:EU139112.1
352:EU139113.1
353:EU139114.1
354:EU170484.1
355:EU170485.1
356:EU170486.1
357:EU170493.1
358:EU363803.1
359:EU375750.1
360:EU557194.1
361:EU557195.1
362:EU557196.1
363:EU557197.1
364:EU557198.1
365:EU557199.1
366:EU557202.1
367:EU557208.1
368:EU557209.1
369:EU557210.1
370:EU557211.1
371:EU557213.1
372:EU557214.1
373:EU557216.1
374:EU557220.1
375:EU557222.1
376:EU557227.1
377:EU557228.1
378:EU557229.1
379:EU557235.1
380:EU557236.1
381:EU557237.1
382:EU557238.1
383:EU597247.1
384:EU597252.1
385:EU597253.1
386:EU597255.1
387:EU597256.1
388:EU597258.1
389:EU597264.1
390:EU627186.1
391:EU627188.1
392:EU627190.1
393:EU627191.1
394:EU627193.1
395:EU650201.1
396:EU650202.1
397:EU700337.1
398:EU715982.1
399:EU746659.1
400:EU878302.1
401:EU878303.1
402:EU914227.1
403:EU914236.1
404:EU914241.1
405:EU914243.1
406:EU925390.1
407:EU925391.1
408:EU925763.1
409:EU925764.1
410:EU925765.1
411:FJ008127.1
412:FJ031235.1
413:FJ217708.1
414:FJ217711.1
415:FJ222727.1
416:FJ222728.1
417:FJ222729.1
418:FJ222730.1
419:FJ226457.1
420:FJ226458.1
421:FJ226459.1
422:FJ226462.1
423:FJ226463.1
424:FJ226471.1
425:FJ226473.1
426:FJ356070.1
427:FJ356071.1
428:FJ356072.1
429:FJ356074.1
430:FJ356076.1
431:FJ361900.1
432:FJ437671.1
433:FJ475060.1
434:FJ602549.1
435:FJ602550.1
436:FJ602551.1
437:FJ602552.1
438:FJ602553.1
439:FJ602555.1
440:FJ602556.1
441:FJ602557.1
442:FJ602558.1
443:FJ602559.1
444:FJ602560.1
445:FJ602561.1
446:FJ602562.1
447:FJ602564.1
448:FJ602565.1
449:FJ602566.1
450:FJ602567.1
451:FJ602568.1
452:FJ602570.1
453:FJ602571.1
454:FJ602572.1
455:FJ602574.1
456:FJ602575.1
457:FJ602576.1
458:FJ602577.1
459:FJ602578.1
460:FJ602580.1
461:FJ602581.1
462:FJ602582.1
463:FJ602583.1
464:FJ602584.1
465:FJ602585.1
466:FJ602586.1
467:FJ602587.1
468:FJ602589.1
469:FJ602590.1
470:FJ602591.1
471:FJ602592.1
472:FJ602593.1
473:FJ602594.1
474:FJ602595.1
475:FJ602596.1
476:FJ602598.1
477:FJ602600.1
478:FJ602601.1
479:FJ602602.1
480:FJ602603.1
481:FJ602605.1
482:FJ602606.1
483:FJ602607.1
484:FJ602608.1
485:FJ602610.1
486:FJ602611.1
487:FJ602612.1
488:FJ602613.1
489:FJ602615.1
490:FJ602616.1
491:FJ602620.1
492:FJ602621.1
493:FJ602622.1
494:FJ602623.1
495:FJ602624.1
496:FJ602625.1
497:FJ602626.1
498:FJ602627.1
499:FJ602628.1
500:FJ602630.1
501:FJ602632.1
502:FJ602633.1
503:FJ602634.1
504:FJ602635.1
505:FJ602636.1
506:FJ602637.1
507:FJ602638.1
508:FJ602639.1
509:FJ602642.1
510:FJ602643.1
511:FJ602644.1
512:FJ602645.1
513:FJ602646.1
514:FJ602647.1
515:FJ602649.1
516:FJ602652.1
517:FJ602654.1
518:FJ602659.1
519:FJ602660.1
520:FJ602661.1
521:FJ602665.1
522:FJ602671.1
523:FJ602674.1
524:FJ621563.1
525:FJ643601.1
526:FJ643602.1
527:FJ643604.1
528:FJ643606.1
529:FJ790322.1
530:FJ790759.1
531:FJ790760.1
532:FJ790761.1
533:FJ790762.1
534:FJ790763.1
535:FJ790764.1
536:FJ790765.1
537:FJ790766.1
538:FJ790767.1
539:FJ831440.1
540:FJ831441.1
541:FJ848879.1
542:FJ848880.1
543:FJ873373.1
544:FJ904784.1
545:FJ904785.1
546:FJ911611.1
547:FJ911612.1
548:FJ911613.1
549:FJ911614.1
550:FJ938030.1
551:FJ938035.1
552:FJ985774.1
553:FJ985775.1
554:FJ985778.1
555:FN985102.1
556:FN985106.1
557:FN985107.1
558:FN985108.1
559:FN985109.1
560:FN985110.1
561:FN985112.1
562:FN985113.1
563:FN985114.1
564:FN985115.1
565:FN985116.1
566:FN985117.1
567:FN985118.1
568:FN985119.1
569:FN985120.1
570:FN985121.1
571:FN985122.1
572:FN985124.1
573:FN985125.1
574:FN985128.1
575:FN985132.1
576:FN985133.1
577:FN985135.1
578:FN985136.1
579:FN985137.1
580:FN985138.1
581:FN985139.1
582:FN985140.1
583:FN985141.1
584:FN985142.1
585:FN985143.1
586:FN985145.1
587:FN985146.1
588:FN985147.1
589:FN985148.1
590:FN985150.1
591:FN985151.1
592:FN985152.1
593:FN985153.1
594:FN985154.1
595:FN985156.1
596:FN985157.1
597:FN985158.1
598:FN985159.1
599:FN985160.1
600:FN985161.1
601:FN985162.1
602:FR671429.1
603:FR671430.1
604:FR671431.1
605:FR671432.1
606:FR671433.1
607:FR671434.1
608:FR671435.1
609:FR671436.1
610:FR671437.1
611:FR671438.1
612:FR671439.1
613:FR671440.1
614:FR671442.1
615:FR671448.1
616:FR671449.1
617:FR848082.1
618:FR848087.1
619:GQ225739.1
620:GQ228454.1
621:GQ228455.1
622:GQ228456.1
623:GQ228457.1
624:GQ228458.1
625:GQ228459.1
626:GQ228460.1
627:GQ260640.1
628:GQ260652.1
629:GQ260655.1
630:GQ260656.1
631:GQ260657.1
632:GQ260659.1
633:GQ260660.1
634:GQ260661.1
635:GQ260662.1
636:GQ260663.1
637:GQ260667.1
638:GQ260668.1
639:GQ337691.1
640:GQ337692.1
641:GQ337693.1
642:GQ337694.1
643:GQ369953.1
644:GQ370458.1
645:GQ370459.1
646:GQ370460.1
647:GQ370462.1
648:GQ370463.1
649:GQ370464.1
650:GQ370466.1
651:GQ374247.1
652:GQ374250.1
653:GQ396709.1
654:GQ396710.1
655:GQ396711.1
656:GQ396712.1
657:GQ396715.1
658:GQ396716.1
659:GQ396717.1
660:GQ396720.1
661:GQ396723.1
662:GQ396724.1
663:GQ396725.1
664:GQ396727.1
665:GQ420695.1
666:GQ428159.1
667:GQ428160.1
668:GQ428166.1
669:GQ428168.1
670:GQ428176.1
671:GQ428177.1
672:GQ428188.1
673:GQ428189.1
674:GQ428190.1
675:GQ504198.1
676:GQ504199.1
677:GQ504201.1
678:GQ504202.1
679:GQ504203.1
680:GQ504204.1
681:GQ504205.1
682:GQ504206.1
683:GQ504210.1
684:GQ866021.1
685:GQ866022.1
686:GQ903686.1
687:GU138977.1
688:GU237178.1
689:GU237179.1
690:GU237180.1
691:GU237182.1
692:GU237183.1
693:GU237184.1
694:GU237185.1
695:GU237186.1
696:GU237187.1
697:GU237189.1
698:GU237190.1
699:GU237191.1
700:GU237192.1
701:GU237193.1
702:GU237194.1
703:GU237195.1
704:GU237196.1
705:GU237197.1
706:GU237198.1
707:GU237199.1
708:GU237200.1
709:GU237202.1
710:GU237203.1
711:GU237205.1
712:GU237206.1
713:GU237207.1
714:GU237208.1
715:GU237209.1
716:GU237210.1
717:GU237211.1
718:GU237212.1
719:GU237213.1
720:GU237214.1
721:GU237218.1
722:GU237219.1
723:GU237221.1
724:GU237222.1
725:GU237224.1
726:GU237225.1
727:GU237226.1
728:GU237227.1
729:GU237230.1
730:GU237231.1
731:GU237232.1
732:GU237234.1
733:GU237235.1
734:GU237236.1
735:GU237237.1
736:GU237238.1
737:GU237239.1
738:GU237240.1
739:GU237241.1
740:GU237245.1
741:GU237247.1
742:GU237250.1
743:GU237251.1
744:GU237252.1
745:GU237253.1
746:GU237254.1
747:GU237255.1
748:GU237256.1
749:GU237257.1
750:GU237259.1
751:GU237260.1
752:GU237261.1
753:GU237264.1
754:GU237265.1
755:GU237266.1
756:GU237267.1
757:GU237268.1
758:GU237269.1
759:GU237270.1
760:GU237271.1
761:GU237272.1
762:GU237274.1
763:GU237275.1
764:GU237276.1
765:GU237277.1
766:GU237280.1
767:GU237281.1
768:GU237282.1
769:GU237284.1
770:GU237285.1
771:GU237286.1
772:GU237288.1
773:GU237289.1
774:GU237291.1
775:GU237294.1
776:GU237295.1
777:GU237296.1
778:GU237299.1
779:GU237300.1
780:GU237302.1
781:GU237303.1
782:GU237304.1
783:GU237307.1
784:GU237308.1
785:GU237310.1
786:GU237314.1
787:GU237315.1
788:GU237316.1
789:GU237323.1
790:GU237324.1
791:GU237325.1
792:GU237328.1
793:GU237330.1
794:GU237331.1
795:GU237332.1
796:GU237333.1
797:GU237334.1
798:GU237335.1
799:GU237336.1
800:GU237337.1
801:GU237339.1
802:GU237340.1
803:GU237341.1
804:GU237342.1
805:GU237344.1
806:GU237346.1
807:GU237347.1
808:GU237349.1
809:GU237353.1
810:GU237358.1
811:GU237360.1
812:GU237362.1
813:GU237363.1
814:GU237366.1
815:GU237370.1
816:GU237371.1
817:GU237374.1
818:GU237376.1
819:GU237377.1
820:GU237378.1
821:GU237379.1
822:GU237380.1
823:GU237382.1
824:GU237383.1
825:GU237385.1
826:GU237386.1
827:GU237387.1
828:GU237389.1
829:GU237390.1
830:GU237391.1
831:GU237392.1
832:GU237393.1
833:GU237394.1
834:GU237395.1
835:GU237396.1
836:GU237397.1
837:GU237398.1
838:GU237399.1
839:GU237400.1
840:GU237401.1
841:GU237402.1
842:GU237403.1
843:GU237406.1
844:GU237408.1
845:GU237409.1
846:GU237412.1
847:GU237414.1
848:GU237417.1
849:GU237419.1
850:GU237420.1
851:GU237421.1
852:GU237422.1
853:GU237423.1
854:GU237424.1
855:GU237425.1
856:GU237426.1
857:GU237429.1
858:GU237430.1
859:GU237431.1
860:GU237432.1
861:GU237433.1
862:GU237434.1
863:GU237435.1
864:GU237436.1
865:GU237437.1
866:GU237438.1
867:GU237439.1
868:GU237440.1
869:GU237441.1
870:GU237442.1
871:GU237443.1
872:GU237444.1
873:GU237445.1
874:GU237446.1
875:GU237447.1
876:GU237448.1
877:GU237449.1
878:GU237450.1
879:GU237451.1
880:GU237452.1
881:GU237453.1
882:GU237457.1
883:GU237458.1
884:GU237460.1
885:GU237470.1
886:GU237476.1
887:GU237478.1
888:GU237479.1
889:GU237480.1
890:GU371644.1
891:GU371649.1
892:GU371650.1
893:GU371651.1
894:GU371655.1
895:GU371657.1
896:GU440571.1
897:GU479875.1
898:GU937496.1
899:GU937497.1
900:GU937498.1
901:GU937499.1
902:GU937501.1
903:GU937502.1
904:GU937504.1
905:GU937506.1
906:GU937507.1
907:GU937508.1
908:GU952231.1
909:GU952233.1
910:GU952236.1
911:GU952238.1
912:GU952242.1
913:GU952243.1
914:GU952246.1
915:HM002637.2
916:HM002638.2
917:HM002640.2
918:HM035540.1
919:HM044303.1
920:HM044304.1
921:HM044305.1
922:HM044306.1
923:HM106333.1
924:HM214468.1
925:HM215514.1
926:HM215516.1
927:HM215517.1
928:HM215519.1
929:HM236426.1
930:HM236429.1
931:HM240844.1
932:HM240846.1
933:HM240851.1
934:HM362784.1
935:HM367086.1
936:HM440227.1
937:HM440229.1
938:HM440231.1
939:HM440233.1
940:HM563648.1
941:HM626276.1
942:HM773265.1
943:HM773266.1
944:HM773268.1
945:HM773270.1
946:HM803237.1
947:HM998696.1
948:HM998698.1
949:HM998699.1
950:HM998703.1
951:HM998709.1
952:HQ189530.1
953:HQ214121.1
954:HQ214122.1
955:HQ214123.1
956:HQ214124.1
957:HQ214126.1
958:HQ395675.1
959:HQ395676.1
960:HQ395679.1
961:HQ395680.1
962:HQ395684.1
963:HQ433227.1
964:HQ450383.1
965:HQ453170.1
966:HQ453172.1
967:HQ453174.1
968:HQ453178.1
969:HQ454428.1
970:JF739448.1
971:JF739449.1
972:JF739450.1
973:JF739452.1
974:JF739455.1
975:JF739456.1
976:JF739457.1
977:JF739458.1
978:JF739459.1
979:JF739461.1
980:JF739466.1
981:JF739467.1
982:JF739472.1
983:JF739476.1
984:JF739479.1
985:JF739480.1
